# Supplementary material for: Structural mechanism of human HCN1 hyperpolarization-activated channel inhibition by ivabradine
Source: J Biol Chem. 2024 Sep 20;300(11):107798. doi: 10.1016/j.jbc.2024.107798 (PMC11530593; doi:10.1016/j.jbc.2024.107798)
Supplement: 8Y60_HCN1_Ivabradine_NEW.pdb [file mmc2.zip]

Archive with 1 entries (1 files):
- jbc_107798_8Y60_HCN1_Ivabradine_NEW_mmc2.pdb
