# Supplementary material for: Structural mechanism of human HCN1 hyperpolarization-activated channel inhibition by ivabradine
Source: J Biol Chem. 2024 Sep 20;300(11):107798. doi: 10.1016/j.jbc.2024.107798 (PMC11530593; doi:10.1016/j.jbc.2024.107798)
Supplement: 8Y60_HCN1_Ivabradine_NEW.pdb [file mmc2.zip › jbc_107798_8Y60_HCN1_Ivabradine_NEW_mmc2.pdb]

HELIX    1   1 PHE A   98  LEU A  102  1                                   5
HELIX    2   2 LYS A  108  MET A  113  1                                   6
HELIX    3   3 GLN A  117  THR A  129  1                                  13
HELIX    4   4 ASP A  140  PHE A  166  1                                  27
HELIX    5   5 THR A  173  ARG A  195  1                                  23
HELIX    6   6 ASP A  209  LEU A  218  1                                  10
HELIX    7   7 PHE A  222  SER A  229  1                                   8
HELIX    8   8 VAL A  232  GLU A  240  1                                   9
HELIX    9   9 ALA A  253  TYR A  289  1                                  37
HELIX   10  10 SER A  293  GLN A  323  1                                  31
HELIX   11  11 TRP A  330  LEU A  333  1                                   4
HELIX   12  12 TRP A  341  LEU A  357  1                                  17
HELIX   13  13 MET A  369  LEU A  400  1                                  32
HELIX   14  14 SER A  402  PHE A  420  1                                  19
HELIX   15  15 ALA A  425  ARG A  438  1                                  14
HELIX   16  16 GLU A  446  GLU A  452  1                                   7
HELIX   17  17 ASP A  455  THR A  472  1                                  18
HELIX   18  18 PRO A  474  ALA A  477  1                                   4
HELIX   19  19 PRO A  481  LYS A  490  1                                  10
HELIX   20  20 VAL A  566  GLU A  575  1                                  10
HELIX   21  21 PHE B   98  LEU B  102  1                                   5
HELIX   22  22 LYS B  108  MET B  113  1                                   6
HELIX   23  23 GLN B  117  THR B  129  1                                  13
HELIX   24  24 ASP B  140  PHE B  166  1                                  27
HELIX   25  25 THR B  173  ARG B  195  1                                  23
HELIX   26  26 ASP B  209  LEU B  218  1                                  10
HELIX   27  27 PHE B  222  SER B  229  1                                   8
HELIX   28  28 VAL B  232  GLU B  240  1                                   9
HELIX   29  29 ALA B  253  TYR B  289  1                                  37
HELIX   30  30 SER B  293  GLN B  323  1                                  31
HELIX   31  31 TRP B  330  LEU B  333  1                                   4
HELIX   32  32 TRP B  341  LEU B  357  1                                  17
HELIX   33  33 MET B  369  LEU B  400  1                                  32
HELIX   34  34 SER B  402  PHE B  420  1                                  19
HELIX   35  35 ALA B  425  ARG B  438  1                                  14
HELIX   36  36 GLU B  446  GLU B  452  1                                   7
HELIX   37  37 ASP B  455  THR B  472  1                                  18
HELIX   38  38 PRO B  474  ALA B  477  1                                   4
HELIX   39  39 PRO B  481  LYS B  490  1                                  10
HELIX   40  40 VAL B  566  GLU B  575  1                                  10
HELIX   41  41 PHE C   98  LEU C  102  1                                   5
HELIX   42  42 LYS C  108  MET C  113  1                                   6
HELIX   43  43 GLN C  117  THR C  129  1                                  13
HELIX   44  44 ASP C  140  PHE C  166  1                                  27
HELIX   45  45 THR C  173  ARG C  195  1                                  23
HELIX   46  46 ASP C  209  LEU C  218  1                                  10
HELIX   47  47 PHE C  222  SER C  229  1                                   8
HELIX   48  48 VAL C  232  GLU C  240  1                                   9
HELIX   49  49 ALA C  253  TYR C  289  1                                  37
HELIX   50  50 SER C  293  GLN C  323  1                                  31
HELIX   51  51 TRP C  330  LEU C  333  1                                   4
HELIX   52  52 TRP C  341  LEU C  357  1                                  17
HELIX   53  53 MET C  369  LEU C  400  1                                  32
HELIX   54  54 SER C  402  PHE C  420  1                                  19
HELIX   55  55 ALA C  425  ARG C  438  1                                  14
HELIX   56  56 GLU C  446  GLU C  452  1                                   7
HELIX   57  57 ASP C  455  THR C  472  1                                  18
HELIX   58  58 PRO C  474  ALA C  477  1                                   4
HELIX   59  59 PRO C  481  LYS C  490  1                                  10
HELIX   60  60 VAL C  566  GLU C  575  1                                  10
HELIX   61  61 PHE D   98  LEU D  102  1                                   5
HELIX   62  62 LYS D  108  MET D  113  1                                   6
HELIX   63  63 GLN D  117  THR D  129  1                                  13
HELIX   64  64 ASP D  140  PHE D  166  1                                  27
HELIX   65  65 THR D  173  ARG D  195  1                                  23
HELIX   66  66 ASP D  209  LEU D  218  1                                  10
HELIX   67  67 PHE D  222  SER D  229  1                                   8
HELIX   68  68 VAL D  232  GLU D  240  1                                   9
HELIX   69  69 ALA D  253  TYR D  289  1                                  37
HELIX   70  70 SER D  293  GLN D  323  1                                  31
HELIX   71  71 TRP D  330  LEU D  333  1                                   4
HELIX   72  72 TRP D  341  LEU D  357  1                                  17
HELIX   73  73 MET D  369  LEU D  400  1                                  32
HELIX   74  74 SER D  402  PHE D  420  1                                  19
HELIX   75  75 ALA D  425  ARG D  438  1                                  14
HELIX   76  76 GLU D  446  GLU D  452  1                                   7
HELIX   77  77 ASP D  455  THR D  472  1                                  18
HELIX   78  78 PRO D  474  ALA D  477  1                                   4
HELIX   79  79 PRO D  481  LYS D  490  1                                  10
HELIX   80  80 VAL D  566  GLU D  575  1                                  10
SHEET    1   1 1 ARG A 492  PHE A 496  0
SHEET    2   2 1 LYS A 511  HIS A 517  0
SHEET    3   3 1 ALA A 520  ILE A 523  0
SHEET    4   4 1 SER A 552  ALA A 555  0
SHEET    5   5 1 CYS A 559  SER A 565  0
SHEET    6   6 1 ARG B 492  PHE B 496  0
SHEET    7   7 1 LYS B 511  HIS B 517  0
SHEET    8   8 1 ALA B 520  ILE B 523  0
SHEET    9   9 1 SER B 552  ALA B 555  0
SHEET   10  10 1 CYS B 559  SER B 565  0
SHEET   11  11 1 ARG C 492  PHE C 496  0
SHEET   12  12 1 LYS C 511  HIS C 517  0
SHEET   13  13 1 ALA C 520  ILE C 523  0
SHEET   14  14 1 SER C 552  ALA C 555  0
SHEET   15  15 1 CYS C 559  SER C 565  0
SHEET   16  16 1 ARG D 492  PHE D 496  0
SHEET   17  17 1 LYS D 511  HIS D 517  0
SHEET   18  18 1 ALA D 520  ILE D 523  0
SHEET   19  19 1 SER D 552  ALA D 555  0
SHEET   20  20 1 CYS D 559  SER D 565  0
ATOM      1  N   GLN A  97     122.202 105.426 160.792  1.00 21.95           N
ATOM      2  CA  GLN A  97     123.303 106.428 160.787  1.00 21.95           C
ATOM      3  C   GLN A  97     122.765 107.770 160.288  1.00 21.95           C
ATOM      4  O   GLN A  97     123.487 108.765 160.402  1.00 21.95           O
ATOM      5  CB  GLN A  97     124.466 105.955 159.914  1.00 21.95           C
ATOM      6  CG  GLN A  97     125.807 106.552 160.317  1.00 21.95           C
ATOM      7  CD  GLN A  97     126.928 106.067 159.433  1.00 21.95           C
ATOM      8  NE2 GLN A  97     128.154 106.363 159.832  1.00 21.95           N
ATOM      9  OE1 GLN A  97     126.701 105.432 158.402  1.00 21.95           O
ATOM     10  N   PHE A  98     121.543 107.795 159.758  1.00 18.04           N
ATOM     11  CA  PHE A  98     121.006 109.054 159.186  1.00 18.04           C
ATOM     12  C   PHE A  98     120.898 110.099 160.290  1.00 18.04           C
ATOM     13  O   PHE A  98     121.319 111.241 160.069  1.00 18.04           O
ATOM     14  CB  PHE A  98     119.625 108.848 158.563  1.00 18.04           C
ATOM     15  N   THR A  99     120.408 109.707 161.461  1.00 16.43           N
ATOM     16  CA  THR A  99     120.352 110.662 162.592  1.00 16.43           C
ATOM     17  C   THR A  99     121.770 111.097 162.972  1.00 16.43           C
ATOM     18  O   THR A  99     121.957 112.278 163.251  1.00 16.43           O
ATOM     19  CB  THR A  99     119.570 110.075 163.769  1.00 16.43           C
ATOM     20  CG2 THR A  99     118.083 110.000 163.504  1.00 16.43           C
ATOM     21  OG1 THR A  99     120.081 108.765 164.014  1.00 16.43           O
ATOM     22  N   SER A 100     122.729 110.174 162.978  1.00 17.56           N
ATOM     23  CA  SER A 100     124.109 110.506 163.408  1.00 17.56           C
ATOM     24  C   SER A 100     124.731 111.538 162.466  1.00 17.56           C
ATOM     25  O   SER A 100     125.392 112.458 162.972  1.00 17.56           O
ATOM     26  CB  SER A 100     124.963 109.279 163.477  1.00 17.56           C
ATOM     27  N   MET A 101     124.554 111.377 161.154  1.00 18.01           N
ATOM     28  CA  MET A 101     125.157 112.313 160.173  1.00 18.01           C
ATOM     29  C   MET A 101     124.524 113.692 160.347  1.00 18.01           C
ATOM     30  O   MET A 101     125.261 114.678 160.297  1.00 18.01           O
ATOM     31  CB  MET A 101     124.933 111.829 158.742  1.00 18.01           C
ATOM     32  CG  MET A 101     125.556 110.481 158.450  1.00 18.01           C
ATOM     33  SD  MET A 101     127.360 110.542 158.338  1.00 18.01           S
ATOM     34  CE  MET A 101     127.563 111.328 156.742  1.00 18.01           C
ATOM     35  N   LEU A 102     123.212 113.754 160.559  1.00 13.85           N
ATOM     36  CA  LEU A 102     122.536 115.070 160.646  1.00 13.85           C
ATOM     37  C   LEU A 102     122.887 115.737 161.976  1.00 13.85           C
ATOM     38  O   LEU A 102     122.569 116.926 162.121  1.00 13.85           O
ATOM     39  CB  LEU A 102     121.023 114.877 160.517  1.00 30.00           C
ATOM     40  CG  LEU A 102     120.531 114.224 159.229  1.00 30.00           C
ATOM     41  CD1 LEU A 102     119.044 114.470 159.040  1.00 30.00           C
ATOM     42  CD2 LEU A 102     121.302 114.734 158.027  1.00 30.00           C
ATOM     43  N   GLN A 103     123.501 115.003 162.909  1.00 16.15           N
ATOM     44  CA  GLN A 103     123.796 115.571 164.256  1.00 16.15           C
ATOM     45  C   GLN A 103     125.278 115.957 164.432  1.00 16.15           C
ATOM     46  O   GLN A 103     126.133 115.166 164.015  1.00 16.15           O
ATOM     47  CB  GLN A 103     123.353 114.599 165.349  1.00 16.15           C
ATOM     48  CG  GLN A 103     121.849 114.549 165.536  1.00 16.15           C
ATOM     49  CD  GLN A 103     121.459 113.364 166.383  1.00 16.15           C
ATOM     50  NE2 GLN A 103     120.392 112.694 165.986  1.00 16.15           N
ATOM     51  OE1 GLN A 103     122.108 113.047 167.375  1.00 16.15           O
ATOM     52  N   PRO A 104     125.623 117.100 165.077  1.00 12.39           N
ATOM     53  CA  PRO A 104     127.013 117.553 165.215  1.00 12.39           C
ATOM     54  C   PRO A 104     127.852 116.594 166.042  1.00 12.39           C
ATOM     55  O   PRO A 104     127.748 116.555 167.270  1.00 12.39           O
ATOM     56  CB  PRO A 104     126.871 118.915 165.899  1.00 12.39           C
ATOM     57  CG  PRO A 104     125.573 118.860 166.593  1.00 12.39           C
ATOM     58  CD  PRO A 104     124.683 118.001 165.761  1.00 12.39           C
ATOM     59  N   GLY A 105     128.689 115.815 165.365  1.00 15.22           N
ATOM     60  CA  GLY A 105     129.469 114.809 166.050  1.00 15.22           C
ATOM     61  C   GLY A 105     130.587 115.411 166.874  1.00 15.22           C
ATOM     62  O   GLY A 105     130.983 116.561 166.689  1.00 15.22           O
ATOM     63  N   VAL A 106     131.020 114.661 167.890  1.00 16.63           N
ATOM     64  CA  VAL A 106     132.073 115.156 168.820  1.00 16.63           C
ATOM     65  C   VAL A 106     133.387 115.240 168.044  1.00 16.63           C
ATOM     66  O   VAL A 106     133.995 114.188 167.808  1.00 16.63           O
ATOM     67  CB  VAL A 106     132.173 114.220 170.034  1.00 16.63           C
ATOM     68  CG1 VAL A 106     133.245 114.648 171.016  1.00 16.63           C
ATOM     69  CG2 VAL A 106     130.832 114.065 170.731  1.00 16.63           C
ATOM     70  N   ASN A 107     133.801 116.449 167.675  1.00 18.30           N
ATOM     71  CA  ASN A 107     135.025 116.651 166.864  1.00 18.30           C
ATOM     72  C   ASN A 107     135.823 117.766 167.525  1.00 18.30           C
ATOM     73  O   ASN A 107     135.300 118.374 168.460  1.00 18.30           O
ATOM     74  CB  ASN A 107     134.671 117.070 165.438  1.00 18.30           C
ATOM     75  CG  ASN A 107     134.235 115.912 164.566  1.00 18.30           C
ATOM     76  ND2 ASN A 107     134.553 114.695 164.978  1.00 18.30           N
ATOM     77  OD1 ASN A 107     133.620 116.111 163.523  1.00 18.30           O
ATOM     78  N   LYS A 108     137.034 118.039 167.046  1.00 14.86           N
ATOM     79  CA  LYS A 108     137.820 119.163 167.603  1.00 14.86           C
ATOM     80  C   LYS A 108     137.039 120.469 167.430  1.00 14.86           C
ATOM     81  O   LYS A 108     137.055 121.270 168.362  1.00 14.86           O
ATOM     82  CB  LYS A 108     139.170 119.283 166.890  1.00 14.86           C
ATOM     83  CG  LYS A 108     139.924 120.581 167.140  1.00 14.86           C
ATOM     84  CD  LYS A 108     141.361 120.564 166.667  1.00 14.86           C
ATOM     85  CE  LYS A 108     142.001 121.937 166.694  1.00 14.86           C
ATOM     86  NZ  LYS A 108     141.640 122.692 167.918  1.00 14.86           N
ATOM     87  N   PHE A 109     136.388 120.685 166.289  1.00 14.78           N
ATOM     88  CA  PHE A 109     135.571 121.915 166.160  1.00 14.78           C
ATOM     89  C   PHE A 109     134.393 121.905 167.126  1.00 14.78           C
ATOM     90  O   PHE A 109     134.175 122.930 167.768  1.00 14.78           O
ATOM     91  CB  PHE A 109     135.025 122.085 164.745  1.00 14.78           C
ATOM     92  CG  PHE A 109     134.144 123.292 164.581  1.00 14.78           C
ATOM     93  CD1 PHE A 109     134.690 124.562 164.545  1.00 14.78           C
ATOM     94  CD2 PHE A 109     132.772 123.160 164.491  1.00 14.78           C
ATOM     95  CE1 PHE A 109     133.883 125.677 164.409  1.00 14.78           C
ATOM     96  CE2 PHE A 109     131.969 124.275 164.365  1.00 14.78           C
ATOM     97  CZ  PHE A 109     132.522 125.530 164.318  1.00 14.78           C
ATOM     98  N   SER A 110     133.642 120.815 167.221  1.00 14.88           N
ATOM     99  CA  SER A 110     132.465 120.801 168.081  1.00 14.88           C
ATOM    100  C   SER A 110     132.858 121.051 169.528  1.00 14.88           C
ATOM    101  O   SER A 110     132.242 121.869 170.209  1.00 14.88           O
ATOM    102  CB  SER A 110     131.729 119.467 167.961  1.00 14.88           C
ATOM    103  OG  SER A 110     130.355 119.613 168.267  1.00 14.88           O
ATOM    104  N   LEU A 111     133.885 120.354 169.995  1.00 14.09           N
ATOM    105  CA  LEU A 111     134.353 120.492 171.394  1.00 14.09           C
ATOM    106  C   LEU A 111     135.009 121.862 171.614  1.00 14.09           C
ATOM    107  O   LEU A 111     135.305 122.194 172.757  1.00 14.09           O
ATOM    108  CB  LEU A 111     135.341 119.372 171.714  1.00 14.09           C
ATOM    109  CG  LEU A 111     134.781 117.954 171.728  1.00 14.09           C
ATOM    110  CD1 LEU A 111     135.885 116.952 172.024  1.00 14.09           C
ATOM    111  CD2 LEU A 111     133.672 117.826 172.750  1.00 14.09           C
ATOM    112  N   ARG A 112     135.238 122.650 170.638  1.00 14.83           N
ATOM    113  CA  ARG A 112     135.860 123.953 170.800  1.00 14.83           C
ATOM    114  C   ARG A 112     134.827 125.010 170.564  1.00 14.83           C
ATOM    115  O   ARG A 112     135.002 126.151 170.957  1.00 14.83           O
ATOM    116  CB  ARG A 112     136.998 124.133 169.810  1.00 14.83           C
ATOM    117  CG  ARG A 112     138.164 124.930 170.364  1.00 14.83           C
ATOM    118  CD  ARG A 112     139.238 125.141 169.317  1.00 14.83           C
ATOM    119  NE  ARG A 112     139.336 126.541 168.929  1.00 14.83           N
ATOM    120  CZ  ARG A 112     140.311 127.032 168.177  1.00 14.83           C
ATOM    121  NH1 ARG A 112     141.268 126.229 167.741  1.00 14.83           N
ATOM    122  NH2 ARG A 112     140.331 128.319 167.861  1.00 14.83           N
ATOM    123  N   MET A 113     133.756 124.636 169.847  1.00 15.29           N
ATOM    124  CA  MET A 113     132.626 125.589 169.692  1.00 15.29           C
ATOM    125  C   MET A 113     131.678 125.446 170.886  1.00 15.29           C
ATOM    126  O   MET A 113     131.580 126.404 171.667  1.00 15.29           O
ATOM    127  CB  MET A 113     131.863 125.351 168.388  1.00 15.29           C
ATOM    128  CG  MET A 113     130.644 126.228 168.214  1.00 15.29           C
ATOM    129  SD  MET A 113     131.037 127.991 168.250  1.00 15.29           S
ATOM    130  CE  MET A 113     131.997 128.156 166.747  1.00 15.29           C
ATOM    131  N   PHE A 114     131.020 124.299 171.006  1.00 13.75           N
ATOM    132  CA  PHE A 114     130.202 124.023 172.158  1.00 13.75           C
ATOM    133  C   PHE A 114     131.270 123.617 173.111  1.00 13.75           C
ATOM    134  O   PHE A 114     132.273 123.059 172.696  1.00 13.75           O
ATOM    135  CB  PHE A 114     129.290 122.871 171.857  1.00 13.75           C
ATOM    136  CG  PHE A 114     128.529 123.025 170.580  1.00 13.75           C
ATOM    137  CD1 PHE A 114     127.444 123.870 170.510  1.00 13.75           C
ATOM    138  CD2 PHE A 114     128.900 122.325 169.454  1.00 13.75           C
ATOM    139  CE1 PHE A 114     126.740 124.018 169.337  1.00 13.75           C
ATOM    140  CE2 PHE A 114     128.203 122.467 168.275  1.00 13.75           C
ATOM    141  CZ  PHE A 114     127.121 123.315 168.218  1.00 13.75           C
ATOM    142  N   GLY A 115     131.115 123.873 174.386  1.00 14.43           N
ATOM    143  CA  GLY A 115     132.212 123.600 175.292  1.00 14.43           C
ATOM    144  C   GLY A 115     132.858 122.234 175.339  1.00 14.43           C
ATOM    145  O   GLY A 115     134.062 122.127 175.175  1.00 14.43           O
ATOM    146  N   SER A 116     132.083 121.193 175.588  1.00 15.31           N
ATOM    147  CA  SER A 116     132.643 119.869 175.700  1.00 15.31           C
ATOM    148  C   SER A 116     131.606 118.838 175.402  1.00 15.31           C
ATOM    149  O   SER A 116     130.484 119.169 175.062  1.00 15.31           O
ATOM    150  CB  SER A 116     133.109 119.635 177.097  1.00 15.31           C
ATOM    151  OG  SER A 116     132.003 119.612 177.979  1.00 15.31           O
ATOM    152  N   GLN A 117     131.955 117.575 175.553  1.00 16.70           N
ATOM    153  CA  GLN A 117     131.024 116.535 175.191  1.00 16.70           C
ATOM    154  C   GLN A 117     129.643 116.815 175.747  1.00 16.70           C
ATOM    155  O   GLN A 117     128.702 116.939 174.990  1.00 16.70           O
ATOM    156  CB  GLN A 117     131.517 115.185 175.663  1.00 16.70           C
ATOM    157  CG  GLN A 117     130.680 114.025 175.173  1.00 16.70           C
ATOM    158  CD  GLN A 117     131.481 113.068 174.324  1.00 16.70           C
ATOM    159  NE2 GLN A 117     130.883 111.934 173.986  1.00 16.70           N
ATOM    160  OE1 GLN A 117     132.629 113.343 173.979  1.00 16.70           O
ATOM    161  N   LYS A 118     129.498 116.924 177.051  1.00 16.22           N
ATOM    162  CA  LYS A 118     128.146 117.095 177.654  1.00 16.22           C
ATOM    163  C   LYS A 118     127.425 118.268 176.986  1.00 16.22           C
ATOM    164  O   LYS A 118     126.190 118.229 176.949  1.00 16.22           O
ATOM    165  CB  LYS A 118     128.274 117.234 179.172  1.00 16.22           C
ATOM    166  CG  LYS A 118     126.988 117.446 179.958  1.00 16.22           C
ATOM    167  CD  LYS A 118     127.237 117.514 181.449  1.00 16.22           C
ATOM    168  CE  LYS A 118     126.043 118.009 182.233  1.00 16.22           C
ATOM    169  NZ  LYS A 118     125.666 119.387 181.844  1.00 16.22           N
ATOM    170  N   ALA A 119     128.145 119.279 176.495  1.00 13.46           N
ATOM    171  CA  ALA A 119     127.506 120.370 175.719  1.00 13.46           C
ATOM    172  C   ALA A 119     127.175 119.924 174.294  1.00 13.46           C
ATOM    173  O   ALA A 119     126.087 120.272 173.813  1.00 13.46           O
ATOM    174  CB  ALA A 119     128.371 121.593 175.709  1.00 13.46           C
ATOM    175  N   VAL A 120     128.084 119.199 173.638  1.00 14.48           N
ATOM    176  CA  VAL A 120     127.838 118.694 172.256  1.00 14.48           C
ATOM    177  C   VAL A 120     126.661 117.727 172.321  1.00 14.48           C
ATOM    178  O   VAL A 120     125.783 117.846 171.474  1.00 14.48           O
ATOM    179  CB  VAL A 120     129.089 118.010 171.685  1.00 14.48           C
ATOM    180  CG1 VAL A 120     128.842 117.416 170.312  1.00 14.48           C
ATOM    181  CG2 VAL A 120     130.280 118.950 171.656  1.00 14.48           C
ATOM    182  N   GLU A 121     126.638 116.834 173.312  1.00 16.01           N
ATOM    183  CA  GLU A 121     125.550 115.829 173.435  1.00 16.01           C
ATOM    184  C   GLU A 121     124.241 116.551 173.738  1.00 16.01           C
ATOM    185  O   GLU A 121     123.190 116.017 173.377  1.00 16.01           O
ATOM    186  CB  GLU A 121     125.905 114.762 174.462  1.00 16.01           C
ATOM    187  CG  GLU A 121     127.001 113.830 173.984  1.00 16.01           C
ATOM    188  CD  GLU A 121     127.461 112.822 175.017  1.00 16.01           C
ATOM    189  OE1 GLU A 121     127.065 112.960 176.193  1.00 16.01           O
ATOM    190  OE2 GLU A 121     128.207 111.897 174.647  1.00 16.01           O
ATOM    191  N   LYS A 122     124.296 117.697 174.403  1.00 14.68           N
ATOM    192  CA  LYS A 122     123.065 118.498 174.624  1.00 14.68           C
ATOM    193  C   LYS A 122     122.555 119.054 173.290  1.00 14.68           C
ATOM    194  O   LYS A 122     121.336 118.995 173.073  1.00 14.68           O
ATOM    195  CB  LYS A 122     123.344 119.594 175.654  1.00 14.68           C
ATOM    196  CG  LYS A 122     122.424 120.805 175.633  1.00 14.68           C
ATOM    197  CD  LYS A 122     122.869 121.863 176.616  1.00 14.68           C
ATOM    198  CE  LYS A 122     122.093 123.159 176.497  1.00 14.68           C
ATOM    199  NZ  LYS A 122     122.616 124.186 177.426  1.00 14.68           N
ATOM    200  N   GLU A 123     123.446 119.570 172.431  1.00 13.69           N
ATOM    201  CA  GLU A 123     123.052 120.087 171.086  1.00 13.69           C
ATOM    202  C   GLU A 123     122.553 118.950 170.199  1.00 13.69           C
ATOM    203  O   GLU A 123     121.590 119.156 169.462  1.00 13.69           O
ATOM    204  CB  GLU A 123     124.207 120.799 170.386  1.00 13.69           C
ATOM    205  CG  GLU A 123     123.784 121.572 169.153  1.00 13.69           C
ATOM    206  CD  GLU A 123     123.022 122.856 169.425  1.00 13.69           C
ATOM    207  OE1 GLU A 123     123.004 123.300 170.585  1.00 13.69           O
ATOM    208  OE2 GLU A 123     122.451 123.413 168.473  1.00 13.69           O
ATOM    209  N   GLN A 124     123.199 117.791 170.272  1.00 14.83           N
ATOM    210  CA  GLN A 124     122.787 116.644 169.441  1.00 14.83           C
ATOM    211  C   GLN A 124     121.347 116.324 169.829  1.00 14.83           C
ATOM    212  O   GLN A 124     120.545 116.063 168.928  1.00 14.83           O
ATOM    213  CB  GLN A 124     123.710 115.448 169.657  1.00 14.83           C
ATOM    214  CG  GLN A 124     125.139 115.677 169.202  1.00 14.83           C
ATOM    215  CD  GLN A 124     125.936 114.406 169.328  1.00 14.83           C
ATOM    216  NE2 GLN A 124     127.243 114.514 169.172  1.00 14.83           N
ATOM    217  OE1 GLN A 124     125.389 113.334 169.563  1.00 14.83           O
ATOM    218  N   GLU A 125     121.029 116.374 171.117  1.00 19.27           N
ATOM    219  CA  GLU A 125     119.633 116.146 171.568  1.00 19.27           C
ATOM    220  C   GLU A 125     118.694 117.254 171.072  1.00 19.27           C
ATOM    221  O   GLU A 125     117.536 116.937 170.777  1.00 19.27           O
ATOM    222  CB  GLU A 125     119.575 115.868 173.066  1.00 19.27           C
ATOM    223  CG  GLU A 125     120.168 114.518 173.426  1.00 19.27           C
ATOM    224  CD  GLU A 125     120.423 114.293 174.905  1.00 19.27           C
ATOM    225  OE1 GLU A 125     119.986 115.134 175.715  1.00 19.27           O
ATOM    226  OE2 GLU A 125     121.068 113.279 175.241  1.00 19.27           O
ATOM    227  N   ARG A 126     119.158 118.504 171.019  1.00 16.90           N
ATOM    228  CA  ARG A 126     118.306 119.628 170.546  1.00 16.90           C
ATOM    229  C   ARG A 126     117.907 119.371 169.091  1.00 16.90           C
ATOM    230  O   ARG A 126     116.767 119.690 168.735  1.00 16.90           O
ATOM    231  CB  ARG A 126     119.007 120.980 170.712  1.00 16.90           C
ATOM    232  CG  ARG A 126     118.089 122.178 170.534  1.00 16.90           C
ATOM    233  CD  ARG A 126     118.655 123.430 171.173  1.00 16.90           C
ATOM    234  NE  ARG A 126     119.723 124.055 170.404  1.00 16.90           N
ATOM    235  CZ  ARG A 126     119.550 125.074 169.573  1.00 16.90           C
ATOM    236  NH1 ARG A 126     118.347 125.593 169.398  1.00 16.90           N
ATOM    237  NH2 ARG A 126     120.583 125.582 168.924  1.00 16.90           N
ATOM    238  N   VAL A 127     118.817 118.842 168.275  1.00 15.76           N
ATOM    239  CA  VAL A 127     118.474 118.485 166.865  1.00 15.76           C
ATOM    240  C   VAL A 127     117.419 117.371 166.887  1.00 15.76           C
ATOM    241  O   VAL A 127     116.473 117.458 166.088  1.00 15.76           O
ATOM    242  CB  VAL A 127     119.729 118.098 166.063  1.00 15.76           C
ATOM    243  CG1 VAL A 127     119.394 117.462 164.728  1.00 15.76           C
ATOM    244  CG2 VAL A 127     120.664 119.279 165.882  1.00 15.76           C
ATOM    245  N   LYS A 128     117.538 116.396 167.790  1.00 18.63           N
ATOM    246  CA  LYS A 128     116.602 115.239 167.797  1.00 18.63           C
ATOM    247  C   LYS A 128     115.177 115.688 168.136  1.00 18.63           C
ATOM    248  O   LYS A 128     114.282 114.831 168.070  1.00 18.63           O
ATOM    249  CB  LYS A 128     117.083 114.138 168.740  1.00 18.63           C
ATOM    250  CG  LYS A 128     118.488 113.622 168.472  1.00 18.63           C
ATOM    251  CD  LYS A 128     118.934 112.541 169.432  1.00 18.63           C
ATOM    252  CE  LYS A 128     118.309 111.194 169.139  1.00 18.63           C
ATOM    253  NZ  LYS A 128     118.747 110.661 167.827  1.00 18.63           N
ATOM    254  N   THR A 129     114.964 116.956 168.499  1.00 19.03           N
ATOM    255  CA  THR A 129     113.570 117.437 168.714  1.00 19.03           C
ATOM    256  C   THR A 129     112.787 117.400 167.394  1.00 19.03           C
ATOM    257  O   THR A 129     111.619 116.972 167.440  1.00 19.03           O
ATOM    258  CB  THR A 129     113.517 118.820 169.375  1.00 19.03           C
ATOM    259  CG2 THR A 129     114.229 118.867 170.710  1.00 19.03           C
ATOM    260  OG1 THR A 129     114.076 119.773 168.469  1.00 19.03           O
ATOM    261  N   ALA A 130     113.382 117.824 166.270  1.00 17.65           N
ATOM    262  CA  ALA A 130     112.704 117.699 164.950  1.00 17.65           C
ATOM    263  C   ALA A 130     113.141 116.387 164.294  1.00 17.65           C
ATOM    264  O   ALA A 130     114.281 115.966 164.555  1.00 17.65           O
ATOM    265  CB  ALA A 130     112.972 118.898 164.088  1.00 17.65           C
ATOM    266  N   GLY A 131     112.298 115.765 163.462  1.00 17.02           N
ATOM    267  CA  GLY A 131     112.650 114.414 162.975  1.00 17.02           C
ATOM    268  C   GLY A 131     112.982 114.243 161.504  1.00 17.02           C
ATOM    269  O   GLY A 131     112.085 114.507 160.676  1.00 17.02           O
ATOM    270  N   PHE A 132     114.230 113.862 161.187  1.00 17.56           N
ATOM    271  CA  PHE A 132     114.665 113.531 159.800  1.00 17.56           C
ATOM    272  C   PHE A 132     114.680 114.793 158.943  1.00 17.56           C
ATOM    273  O   PHE A 132     115.043 114.713 157.755  1.00 17.56           O
ATOM    274  CB  PHE A 132     113.815 112.412 159.189  1.00 17.56           C
ATOM    275  N   TRP A 133     114.327 115.926 159.541  1.00 14.38           N
ATOM    276  CA  TRP A 133     114.209 117.164 158.740  1.00 14.38           C
ATOM    277  C   TRP A 133     115.017 118.271 159.392  1.00 14.38           C
ATOM    278  O   TRP A 133     114.693 119.437 159.130  1.00 14.38           O
ATOM    279  CB  TRP A 133     112.745 117.578 158.551  1.00 14.38           C
ATOM    280  N   ILE A 134     116.018 118.002 160.158  1.00 11.31           N
ATOM    281  CA  ILE A 134     116.819 119.097 160.645  1.00 11.31           C
ATOM    282  C   ILE A 134     118.250 118.679 160.539  1.00 11.31           C
ATOM    283  O   ILE A 134     118.625 117.631 161.035  1.00 11.31           O
ATOM    284  CB  ILE A 134     116.461 119.498 162.058  1.00 11.31           C
ATOM    285  CG1 ILE A 134     115.289 120.469 162.037  1.00 11.31           C
ATOM    286  CG2 ILE A 134     117.653 120.149 162.730  1.00 11.31           C
ATOM    287  CD1 ILE A 134     115.496 121.626 161.093  1.00 11.31           C
ATOM    288  N   ILE A 135     119.036 119.457 159.868  1.00 10.07           N
ATOM    289  CA  ILE A 135     120.486 119.173 159.681  1.00 10.07           C
ATOM    290  C   ILE A 135     121.220 120.295 160.406  1.00 10.07           C
ATOM    291  O   ILE A 135     120.823 121.450 160.247  1.00 10.07           O
ATOM    292  CB  ILE A 135     120.868 119.087 158.193  1.00 10.07           C
ATOM    293  CG1 ILE A 135     119.864 118.252 157.398  1.00 10.07           C
ATOM    294  CG2 ILE A 135     122.281 118.557 158.025  1.00 10.07           C
ATOM    295  CD1 ILE A 135     120.403 117.783 156.081  1.00 10.07           C
ATOM    296  N   HIS A 136     122.223 119.979 161.209  1.00 10.59           N
ATOM    297  CA  HIS A 136     122.870 121.066 161.980  1.00 10.59           C
ATOM    298  C   HIS A 136     123.847 121.759 161.033  1.00 10.59           C
ATOM    299  O   HIS A 136     124.400 121.076 160.175  1.00 10.59           O
ATOM    300  CB  HIS A 136     123.500 120.489 163.247  1.00 10.59           C
ATOM    301  CG  HIS A 136     123.898 121.500 164.263  1.00 10.59           C
ATOM    302  CD2 HIS A 136     123.162 122.249 165.110  1.00 10.59           C
ATOM    303  ND1 HIS A 136     125.211 121.843 164.487  1.00 10.59           N
ATOM    304  CE1 HIS A 136     125.269 122.757 165.426  1.00 10.59           C
ATOM    305  NE2 HIS A 136     124.028 123.028 165.822  1.00 10.59           N
ATOM    306  N   PRO A 137     124.079 123.080 161.133  1.00  9.57           N
ATOM    307  CA  PRO A 137     124.987 123.739 160.236  1.00  9.57           C
ATOM    308  C   PRO A 137     126.382 123.122 160.338  1.00  9.57           C
ATOM    309  O   PRO A 137     127.060 123.093 159.339  1.00  9.57           O
ATOM    310  CB  PRO A 137     125.029 125.156 160.803  1.00  9.57           C
ATOM    311  CG  PRO A 137     124.462 125.050 162.187  1.00  9.57           C
ATOM    312  CD  PRO A 137     123.400 123.991 162.042  1.00  9.57           C
ATOM    313  N   TYR A 138     126.759 122.618 161.507  1.00 13.42           N
ATOM    314  CA  TYR A 138     128.071 122.002 161.675  1.00 13.42           C
ATOM    315  C   TYR A 138     128.034 120.499 161.417  1.00 13.42           C
ATOM    316  O   TYR A 138     129.047 119.817 161.569  1.00 13.42           O
ATOM    317  CB  TYR A 138     128.613 122.279 163.077  1.00 13.42           C
ATOM    318  CG  TYR A 138     128.659 123.746 163.428  1.00 13.42           C
ATOM    319  CD1 TYR A 138     129.188 124.674 162.543  1.00 13.42           C
ATOM    320  CD2 TYR A 138     128.180 124.202 164.647  1.00 13.42           C
ATOM    321  CE1 TYR A 138     129.235 126.017 162.860  1.00 13.42           C
ATOM    322  CE2 TYR A 138     128.222 125.543 164.974  1.00 13.42           C
ATOM    323  CZ  TYR A 138     128.750 126.446 164.077  1.00 13.42           C
ATOM    324  OH  TYR A 138     128.794 127.783 164.397  1.00 13.42           O
ATOM    325  N   SER A 139     126.874 119.981 161.026  1.00 12.33           N
ATOM    326  CA  SER A 139     126.748 118.551 160.759  1.00 12.33           C
ATOM    327  C   SER A 139     127.706 118.111 159.664  1.00 12.33           C
ATOM    328  O   SER A 139     128.029 118.886 158.764  1.00 12.33           O
ATOM    329  CB  SER A 139     125.318 118.202 160.353  1.00 12.33           C
ATOM    330  OG  SER A 139     125.018 118.756 159.087  1.00 12.33           O
ATOM    331  N   ASP A 140     128.153 116.863 159.733  1.00 16.18           N
ATOM    332  CA  ASP A 140     129.081 116.354 158.733  1.00 16.18           C
ATOM    333  C   ASP A 140     128.379 116.146 157.399  1.00 16.18           C
ATOM    334  O   ASP A 140     129.028 116.057 156.360  1.00 16.18           O
ATOM    335  CB  ASP A 140     129.718 115.048 159.208  1.00 16.18           C
ATOM    336  CG  ASP A 140     131.047 114.769 158.536  1.00 16.18           C
ATOM    337  OD1 ASP A 140     131.476 115.587 157.695  1.00 16.18           O
ATOM    338  OD2 ASP A 140     131.668 113.733 158.853  1.00 16.18           O
ATOM    339  N   PHE A 141     127.052 116.067 157.422  1.00 11.44           N
ATOM    340  CA  PHE A 141     126.311 115.909 156.191  1.00 11.44           C
ATOM    341  C   PHE A 141     126.401 117.282 155.599  1.00 11.44           C
ATOM    342  O   PHE A 141     126.769 117.428 154.451  1.00 11.44           O
ATOM    343  CB  PHE A 141     124.873 115.548 156.415  1.00 11.44           C
ATOM    344  CG  PHE A 141     124.117 115.269 155.165  1.00 11.44           C
ATOM    345  CD1 PHE A 141     124.394 114.147 154.417  1.00 11.44           C
ATOM    346  CD2 PHE A 141     123.113 116.114 154.751  1.00 11.44           C
ATOM    347  CE1 PHE A 141     123.692 113.878 153.263  1.00 11.44           C
ATOM    348  CE2 PHE A 141     122.405 115.851 153.602  1.00 11.44           C
ATOM    349  CZ  PHE A 141     122.695 114.734 152.854  1.00 11.44           C
ATOM    350  N   ARG A 142     126.118 118.320 156.369  1.00  8.80           N
ATOM    351  CA  ARG A 142     126.323 119.663 155.789  1.00  8.80           C
ATOM    352  C   ARG A 142     127.765 119.768 155.325  1.00  8.80           C
ATOM    353  O   ARG A 142     127.989 120.410 154.314  1.00  8.80           O
ATOM    354  CB  ARG A 142     125.970 120.798 156.739  1.00  8.80           C
ATOM    355  CG  ARG A 142     124.518 121.223 156.632  1.00  8.80           C
ATOM    356  CD  ARG A 142     124.104 121.232 155.177  1.00  8.80           C
ATOM    357  NE  ARG A 142     124.334 122.516 154.533  1.00  8.80           N
ATOM    358  CZ  ARG A 142     123.832 122.859 153.356  1.00  8.80           C
ATOM    359  NH1 ARG A 142     123.066 122.013 152.691  1.00  8.80           N
ATOM    360  NH2 ARG A 142     124.095 124.046 152.846  1.00  8.80           N
ATOM    361  N   PHE A 143     128.711 119.191 156.044  1.00 14.51           N
ATOM    362  CA  PHE A 143     130.092 119.238 155.521  1.00 14.51           C
ATOM    363  C   PHE A 143     130.209 118.487 154.203  1.00 14.51           C
ATOM    364  O   PHE A 143     130.807 119.028 153.277  1.00 14.51           O
ATOM    365  CB  PHE A 143     131.006 118.491 156.478  1.00 14.51           C
ATOM    366  CG  PHE A 143     132.465 118.561 156.138  1.00 14.51           C
ATOM    367  CD1 PHE A 143     133.134 119.769 156.170  1.00 14.51           C
ATOM    368  CD2 PHE A 143     133.166 117.412 155.825  1.00 14.51           C
ATOM    369  CE1 PHE A 143     134.481 119.833 155.876  1.00 14.51           C
ATOM    370  CE2 PHE A 143     134.514 117.475 155.532  1.00 14.51           C
ATOM    371  CZ  PHE A 143     135.164 118.683 155.577  1.00 14.51           C
ATOM    372  N   TYR A 144     129.676 117.271 154.129  1.00 11.60           N
ATOM    373  CA  TYR A 144     129.816 116.454 152.897  1.00 11.60           C
ATOM    374  C   TYR A 144     128.971 117.013 151.754  1.00 11.60           C
ATOM    375  O   TYR A 144     129.477 117.050 150.640  1.00 11.60           O
ATOM    376  CB  TYR A 144     129.620 114.968 153.184  1.00 11.60           C
ATOM    377  CG  TYR A 144     130.671 114.391 154.096  1.00 11.60           C
ATOM    378  CD1 TYR A 144     131.995 114.775 153.977  1.00 11.60           C
ATOM    379  CD2 TYR A 144     130.348 113.470 155.075  1.00 11.60           C
ATOM    380  CE1 TYR A 144     132.975 114.263 154.810  1.00 11.60           C
ATOM    381  CE2 TYR A 144     131.317 112.945 155.914  1.00 11.60           C
ATOM    382  CZ  TYR A 144     132.634 113.342 155.781  1.00 11.60           C
ATOM    383  OH  TYR A 144     133.596 112.833 156.600  1.00 11.60           O
ATOM    384  N   TRP A 145     127.749 117.457 152.020  1.00  6.52           N
ATOM    385  CA  TRP A 145     126.950 118.077 150.939  1.00  6.52           C
ATOM    386  C   TRP A 145     127.654 119.334 150.442  1.00  6.52           C
ATOM    387  O   TRP A 145     127.738 119.508 149.238  1.00  6.52           O
ATOM    388  CB  TRP A 145     125.535 118.393 151.398  1.00  6.52           C
ATOM    389  CG  TRP A 145     124.589 118.742 150.296  1.00  6.52           C
ATOM    390  CD1 TRP A 145     124.002 119.951 150.072  1.00  6.52           C
ATOM    391  CD2 TRP A 145     124.106 117.862 149.267  1.00  6.52           C
ATOM    392  CE2 TRP A 145     123.234 118.617 148.459  1.00  6.52           C
ATOM    393  CE3 TRP A 145     124.324 116.519 148.948  1.00  6.52           C
ATOM    394  NE1 TRP A 145     123.188 119.885 148.975  1.00  6.52           N
ATOM    395  CZ2 TRP A 145     122.582 118.072 147.356  1.00  6.52           C
ATOM    396  CZ3 TRP A 145     123.683 115.982 147.857  1.00  6.52           C
ATOM    397  CH2 TRP A 145     122.822 116.750 147.073  1.00  6.52           C
ATOM    398  N   ASP A 146     128.173 120.161 151.337  1.00  5.61           N
ATOM    399  CA  ASP A 146     128.868 121.404 150.937  1.00  5.61           C
ATOM    400  C   ASP A 146     130.143 121.089 150.149  1.00  5.61           C
ATOM    401  O   ASP A 146     130.449 121.867 149.263  1.00  5.61           O
ATOM    402  CB  ASP A 146     128.958 122.414 152.072  1.00  5.61           C
ATOM    403  CG  ASP A 146     127.589 122.931 152.466  1.00  5.61           C
ATOM    404  OD1 ASP A 146     126.603 122.439 151.893  1.00  5.61           O
ATOM    405  OD2 ASP A 146     127.514 123.814 153.339  1.00  5.61           O
ATOM    406  N   LEU A 147     130.875 120.019 150.460  1.00  6.86           N
ATOM    407  CA  LEU A 147     132.067 119.644 149.650  1.00  6.86           C
ATOM    408  C   LEU A 147     131.633 119.115 148.282  1.00  6.86           C
ATOM    409  O   LEU A 147     132.385 119.314 147.329  1.00  6.86           O
ATOM    410  CB  LEU A 147     132.895 118.594 150.391  1.00  6.86           C
ATOM    411  CG  LEU A 147     134.321 118.392 149.884  1.00  6.86           C
ATOM    412  CD1 LEU A 147     135.147 119.647 150.105  1.00  6.86           C
ATOM    413  CD2 LEU A 147     134.967 117.204 150.577  1.00  6.86           C
ATOM    414  N   ILE A 148     130.492 118.437 148.193  1.00  4.55           N
ATOM    415  CA  ILE A 148     129.960 117.989 146.874  1.00  4.55           C
ATOM    416  C   ILE A 148     129.510 119.228 146.106  1.00  4.55           C
ATOM    417  O   ILE A 148     129.864 119.334 144.937  1.00  4.55           O
ATOM    418  CB  ILE A 148     128.811 116.983 147.049  1.00  4.55           C
ATOM    419  CG1 ILE A 148     129.311 115.635 147.571  1.00  4.55           C
ATOM    420  CG2 ILE A 148     128.011 116.828 145.770  1.00  4.55           C
ATOM    421  CD1 ILE A 148     128.206 114.652 147.863  1.00  4.55           C
ATOM    422  N   MET A 149     128.790 120.143 146.751  1.00  3.82           N
ATOM    423  CA  MET A 149     128.261 121.325 146.031  1.00  3.82           C
ATOM    424  C   MET A 149     129.435 122.164 145.537  1.00  3.82           C
ATOM    425  O   MET A 149     129.410 122.524 144.378  1.00  3.82           O
ATOM    426  CB  MET A 149     127.341 122.179 146.901  1.00  3.82           C
ATOM    427  CG  MET A 149     126.092 121.466 147.318  1.00  3.82           C
ATOM    428  SD  MET A 149     125.206 120.909 145.867  1.00  3.82           S
ATOM    429  CE  MET A 149     124.665 122.484 145.220  1.00  3.82           C
ATOM    430  N   LEU A 150     130.427 122.438 146.377  1.00  3.26           N
ATOM    431  CA  LEU A 150     131.532 123.344 145.977  1.00  3.26           C
ATOM    432  C   LEU A 150     132.268 122.776 144.762  1.00  3.26           C
ATOM    433  O   LEU A 150     132.479 123.549 143.837  1.00  3.26           O
ATOM    434  CB  LEU A 150     132.460 123.623 147.156  1.00  3.26           C
ATOM    435  CG  LEU A 150     131.870 124.507 148.250  1.00  3.26           C
ATOM    436  CD1 LEU A 150     132.820 124.612 149.431  1.00  3.26           C
ATOM    437  CD2 LEU A 150     131.536 125.881 147.705  1.00  3.26           C
ATOM    438  N   ILE A 151     132.567 121.482 144.705  1.00  3.29           N
ATOM    439  CA  ILE A 151     133.198 120.929 143.470  1.00  3.29           C
ATOM    440  C   ILE A 151     132.238 121.131 142.294  1.00  3.29           C
ATOM    441  O   ILE A 151     132.643 121.746 141.279  1.00  3.29           O
ATOM    442  CB  ILE A 151     133.526 119.439 143.664  1.00  3.29           C
ATOM    443  CG1 ILE A 151     134.584 119.228 144.749  1.00  3.29           C
ATOM    444  CG2 ILE A 151     133.930 118.797 142.349  1.00  3.29           C
ATOM    445  CD1 ILE A 151     134.765 117.786 145.147  1.00  3.29           C
ATOM    446  N   MET A 152     130.970 120.788 142.489  1.00  2.99           N
ATOM    447  CA  MET A 152     129.973 120.952 141.411  1.00  2.99           C
ATOM    448  C   MET A 152     129.867 122.435 141.081  1.00  2.99           C
ATOM    449  O   MET A 152     129.878 122.740 139.916  1.00  2.99           O
ATOM    450  CB  MET A 152     128.594 120.435 141.823  1.00  2.99           C
ATOM    451  CG  MET A 152     128.518 118.938 141.924  1.00  2.99           C
ATOM    452  SD  MET A 152     128.095 118.234 140.327  1.00  2.99           S
ATOM    453  CE  MET A 152     126.543 119.069 140.028  1.00  2.99           C
ATOM    454  N   MET A 153     129.778 123.366 141.938  1.00  2.40           N
ATOM    455  CA  MET A 153     129.597 124.775 141.608  1.00  2.40           C
ATOM    456  C   MET A 153     130.818 125.417 141.038  1.00  2.40           C
ATOM    457  O   MET A 153     130.698 126.482 140.499  1.00  2.40           O
ATOM    458  CB  MET A 153     129.229 125.604 142.814  1.00  2.40           C
ATOM    459  CG  MET A 153     127.939 125.233 143.482  1.00  2.40           C
ATOM    460  SD  MET A 153     127.530 126.431 144.741  1.00  2.40           S
ATOM    461  CE  MET A 153     128.432 125.741 146.119  1.00  2.40           C
ATOM    462  N   VAL A 154     132.050 124.887 141.285  1.00  1.69           N
ATOM    463  CA  VAL A 154     133.207 125.428 140.513  1.00  1.69           C
ATOM    464  C   VAL A 154     133.125 124.850 139.098  1.00  1.69           C
ATOM    465  O   VAL A 154     133.244 125.615 138.122  1.00  1.69           O
ATOM    466  CB  VAL A 154     134.553 125.127 141.182  1.00  1.69           C
ATOM    467  CG1 VAL A 154     135.717 125.654 140.360  1.00  1.69           C
ATOM    468  CG2 VAL A 154     134.617 125.674 142.597  1.00  1.69           C
ATOM    469  N   GLY A 155     132.813 123.567 138.975  1.00  1.39           N
ATOM    470  CA  GLY A 155     132.766 122.999 137.626  1.00  1.39           C
ATOM    471  C   GLY A 155     131.706 123.677 136.791  1.00  1.39           C
ATOM    472  O   GLY A 155     131.999 124.014 135.661  1.00  1.39           O
ATOM    473  N   ASN A 156     130.518 123.904 137.334  1.00  1.55           N
ATOM    474  CA  ASN A 156     129.401 124.528 136.587  1.00  1.55           C
ATOM    475  C   ASN A 156     129.751 125.969 136.233  1.00  1.55           C
ATOM    476  O   ASN A 156     129.355 126.421 135.171  1.00  1.55           O
ATOM    477  CB  ASN A 156     128.087 124.452 137.354  1.00  1.55           C
ATOM    478  CG  ASN A 156     127.584 123.037 137.511  1.00  1.55           C
ATOM    479  ND2 ASN A 156     126.490 122.881 138.231  1.00  1.55           N
ATOM    480  OD1 ASN A 156     128.175 122.098 136.990  1.00  1.55           O
ATOM    481  N   LEU A 157     130.413 126.689 137.126  1.00  0.94           N
ATOM    482  CA  LEU A 157     130.702 128.117 136.882  1.00  0.94           C
ATOM    483  C   LEU A 157     131.873 128.233 135.904  1.00  0.94           C
ATOM    484  O   LEU A 157     132.074 129.342 135.364  1.00  0.94           O
ATOM    485  CB  LEU A 157     130.951 128.818 138.218  1.00  0.94           C
ATOM    486  CG  LEU A 157     129.779 128.848 139.194  1.00  0.94           C
ATOM    487  CD1 LEU A 157     130.100 129.740 140.378  1.00  0.94           C
ATOM    488  CD2 LEU A 157     128.516 129.324 138.507  1.00  0.94           C
ATOM    489  N   VAL A 158     132.611 127.140 135.659  1.00  0.84           N
ATOM    490  CA  VAL A 158     133.691 127.180 134.617  1.00  0.84           C
ATOM    491  C   VAL A 158     133.222 126.566 133.284  1.00  0.84           C
ATOM    492  O   VAL A 158     133.535 127.146 132.249  1.00  0.84           O
ATOM    493  CB  VAL A 158     134.997 126.558 135.146  1.00  0.84           C
ATOM    494  CG1 VAL A 158     136.010 126.301 134.047  1.00  0.84           C
ATOM    495  CG2 VAL A 158     135.606 127.397 136.254  1.00  0.84           C
ATOM    496  N   ILE A 159     132.491 125.452 133.289  1.00  1.12           N
ATOM    497  CA  ILE A 159     131.956 124.766 132.075  1.00  1.12           C
ATOM    498  C   ILE A 159     130.740 125.491 131.501  1.00  1.12           C
ATOM    499  O   ILE A 159     130.657 125.572 130.282  1.00  1.12           O
ATOM    500  CB  ILE A 159     131.635 123.292 132.375  1.00  1.12           C
ATOM    501  CG1 ILE A 159     132.774 122.582 133.107  1.00  1.12           C
ATOM    502  CG2 ILE A 159     131.261 122.554 131.104  1.00  1.12           C
ATOM    503  CD1 ILE A 159     134.007 122.370 132.269  1.00  1.12           C
ATOM    504  N   ILE A 160     129.845 126.048 132.340  1.00  1.27           N
ATOM    505  CA  ILE A 160     128.585 126.667 131.861  1.00  1.27           C
ATOM    506  C   ILE A 160     128.734 127.957 131.075  1.00  1.27           C
ATOM    507  O   ILE A 160     128.029 128.149 130.112  1.00  1.27           O
ATOM    508  CB  ILE A 160     127.571 126.926 132.999  1.00  1.27           C
ATOM    509  CG1 ILE A 160     127.054 125.610 133.572  1.00  1.27           C
ATOM    510  CG2 ILE A 160     126.410 127.774 132.512  1.00  1.27           C
ATOM    511  CD1 ILE A 160     126.441 124.697 132.541  1.00  1.27           C
ATOM    512  N   PRO A 161     129.601 128.852 131.460  1.00  0.85           N
ATOM    513  CA  PRO A 161     129.811 130.028 130.634  1.00  0.85           C
ATOM    514  C   PRO A 161     130.392 129.658 129.260  1.00  0.85           C
ATOM    515  O   PRO A 161     129.920 130.192 128.300  1.00  0.85           O
ATOM    516  CB  PRO A 161     130.796 130.837 131.462  1.00  0.85           C
ATOM    517  CG  PRO A 161     130.521 130.425 132.868  1.00  0.85           C
ATOM    518  CD  PRO A 161     130.298 128.939 132.739  1.00  0.85           C
ATOM    519  N   VAL A 162     131.366 128.745 129.186  1.00  0.97           N
ATOM    520  CA  VAL A 162     132.000 128.306 127.909  1.00  0.97           C
ATOM    521  C   VAL A 162     130.967 127.592 127.055  1.00  0.97           C
ATOM    522  O   VAL A 162     130.988 127.771 125.854  1.00  0.97           O
ATOM    523  CB  VAL A 162     133.244 127.433 128.136  1.00  0.97           C
ATOM    524  CG1 VAL A 162     133.849 126.948 126.831  1.00  0.97           C
ATOM    525  CG2 VAL A 162     134.291 128.149 128.960  1.00  0.97           C
ATOM    526  N   GLY A 163     130.114 126.782 127.651  1.00  1.69           N
ATOM    527  CA  GLY A 163     129.155 126.006 126.853  1.00  1.69           C
ATOM    528  C   GLY A 163     128.158 126.875 126.136  1.00  1.69           C
ATOM    529  O   GLY A 163     127.817 126.537 125.003  1.00  1.69           O
ATOM    530  N   ILE A 164     127.626 127.892 126.803  1.00  1.63           N
ATOM    531  CA  ILE A 164     126.682 128.846 126.157  1.00  1.63           C
ATOM    532  C   ILE A 164     127.419 129.698 125.123  1.00  1.63           C
ATOM    533  O   ILE A 164     126.957 129.749 123.982  1.00  1.63           O
ATOM    534  CB  ILE A 164     126.093 129.741 127.261  1.00  1.63           C
ATOM    535  CG1 ILE A 164     125.343 128.930 128.313  1.00  1.63           C
ATOM    536  CG2 ILE A 164     125.242 130.858 126.688  1.00  1.63           C
ATOM    537  CD1 ILE A 164     125.270 129.623 129.648  1.00  1.63           C
ATOM    538  N   THR A 165     128.552 130.303 125.484  1.00  1.34           N
ATOM    539  CA  THR A 165     129.231 131.258 124.582  1.00  1.34           C
ATOM    540  C   THR A 165     129.944 130.636 123.395  1.00  1.34           C
ATOM    541  O   THR A 165     129.756 131.150 122.300  1.00  1.34           O
ATOM    542  CB  THR A 165     130.215 132.110 125.368  1.00  1.34           C
ATOM    543  CG2 THR A 165     129.555 132.830 126.519  1.00  1.34           C
ATOM    544  OG1 THR A 165     131.173 131.205 125.898  1.00  1.34           O
ATOM    545  N   PHE A 166     130.731 129.578 123.573  1.00  1.62           N
ATOM    546  CA  PHE A 166     131.583 129.071 122.461  1.00  1.62           C
ATOM    547  C   PHE A 166     131.038 127.830 121.764  1.00  1.62           C
ATOM    548  O   PHE A 166     131.709 127.376 120.844  1.00  1.62           O
ATOM    549  CB  PHE A 166     133.017 128.819 122.929  1.00  1.62           C
ATOM    550  CG  PHE A 166     133.704 130.014 123.525  1.00  1.62           C
ATOM    551  CD1 PHE A 166     134.256 130.985 122.715  1.00  1.62           C
ATOM    552  CD2 PHE A 166     133.806 130.164 124.893  1.00  1.62           C
ATOM    553  CE1 PHE A 166     134.884 132.087 123.266  1.00  1.62           C
ATOM    554  CE2 PHE A 166     134.422 131.273 125.444  1.00  1.62           C
ATOM    555  CZ  PHE A 166     134.963 132.231 124.627  1.00  1.62           C
ATOM    556  N   PHE A 167     129.892 127.303 122.175  1.00  4.50           N
ATOM    557  CA  PHE A 167     129.293 126.137 121.480  1.00  4.50           C
ATOM    558  C   PHE A 167     127.884 126.490 121.000  1.00  4.50           C
ATOM    559  O   PHE A 167     127.054 126.900 121.820  1.00  4.50           O
ATOM    560  CB  PHE A 167     129.319 124.897 122.370  1.00  4.50           C
ATOM    561  CG  PHE A 167     130.690 124.410 122.755  1.00  4.50           C
ATOM    562  CD1 PHE A 167     131.415 123.593 121.907  1.00  4.50           C
ATOM    563  CD2 PHE A 167     131.247 124.756 123.973  1.00  4.50           C
ATOM    564  CE1 PHE A 167     132.676 123.141 122.264  1.00  4.50           C
ATOM    565  CE2 PHE A 167     132.506 124.304 124.329  1.00  4.50           C
ATOM    566  CZ  PHE A 167     133.216 123.498 123.476  1.00  4.50           C
ATOM    567  N   THR A 168     127.626 126.330 119.703  1.00 12.74           N
ATOM    568  CA  THR A 168     126.318 126.711 119.105  1.00 12.74           C
ATOM    569  C   THR A 168     125.155 125.882 119.651  1.00 12.74           C
ATOM    570  O   THR A 168     124.083 126.471 119.878  1.00 12.74           O
ATOM    571  CB  THR A 168     126.352 126.476 117.593  1.00 12.74           C
ATOM    572  N   GLU A 169     125.338 124.570 119.823  1.00 15.22           N
ATOM    573  CA  GLU A 169     124.200 123.707 120.236  1.00 15.22           C
ATOM    574  C   GLU A 169     124.307 123.351 121.716  1.00 15.22           C
ATOM    575  O   GLU A 169     125.262 122.644 122.082  1.00 15.22           O
ATOM    576  CB  GLU A 169     124.188 122.430 119.397  1.00 15.22           C
ATOM    577  N   GLN A 170     123.357 123.820 122.523  1.00 13.62           N
ATOM    578  CA  GLN A 170     123.324 123.459 123.963  1.00 13.62           C
ATOM    579  C   GLN A 170     122.090 122.587 124.214  1.00 13.62           C
ATOM    580  O   GLN A 170     121.736 122.395 125.389  1.00 13.62           O
ATOM    581  CB  GLN A 170     123.386 124.712 124.840  1.00 13.62           C
ATOM    582  N   THR A 171     121.430 122.135 123.144  1.00 14.19           N
ATOM    583  CA  THR A 171     120.258 121.226 123.268  1.00 14.19           C
ATOM    584  C   THR A 171     120.706 119.806 122.918  1.00 14.19           C
ATOM    585  O   THR A 171     119.837 118.927 122.817  1.00 14.19           O
ATOM    586  CB  THR A 171     119.095 121.674 122.378  1.00 14.19           C
ATOM    587  N   THR A 172     122.010 119.600 122.740  1.00 12.53           N
ATOM    588  CA  THR A 172     122.540 118.262 122.390  1.00 12.53           C
ATOM    589  C   THR A 172     122.381 117.345 123.602  1.00 12.53           C
ATOM    590  O   THR A 172     122.247 117.871 124.712  1.00 12.53           O
ATOM    591  CB  THR A 172     123.988 118.368 121.903  1.00 12.53           C
ATOM    592  CG2 THR A 172     124.920 118.974 122.928  1.00 12.53           C
ATOM    593  OG1 THR A 172     124.441 117.066 121.534  1.00 12.53           O
ATOM    594  N   THR A 173     122.367 116.028 123.403  1.00 11.24           N
ATOM    595  CA  THR A 173     122.109 115.103 124.538  1.00 11.24           C
ATOM    596  C   THR A 173     123.177 115.231 125.633  1.00 11.24           C
ATOM    597  O   THR A 173     122.764 115.299 126.793  1.00 11.24           O
ATOM    598  CB  THR A 173     121.941 113.653 124.068  1.00 11.24           C
ATOM    599  N   PRO A 174     124.499 115.310 125.374  1.00 11.13           N
ATOM    600  CA  PRO A 174     125.451 115.455 126.470  1.00 11.13           C
ATOM    601  C   PRO A 174     125.266 116.730 127.304  1.00 11.13           C
ATOM    602  O   PRO A 174     125.386 116.646 128.500  1.00 11.13           O
ATOM    603  CB  PRO A 174     126.823 115.465 125.787  1.00 11.13           C
ATOM    604  CG  PRO A 174     126.532 115.765 124.339  1.00 11.13           C
ATOM    605  CD  PRO A 174     125.175 115.147 124.088  1.00 11.13           C
ATOM    606  N   TRP A 175     124.903 117.847 126.682  1.00  9.69           N
ATOM    607  CA  TRP A 175     124.756 119.120 127.427  1.00  9.69           C
ATOM    608  C   TRP A 175     123.426 119.120 128.176  1.00  9.69           C
ATOM    609  O   TRP A 175     123.367 119.771 129.218  1.00  9.69           O
ATOM    610  CB  TRP A 175     124.909 120.331 126.509  1.00  9.69           C
ATOM    611  CG  TRP A 175     125.192 121.604 127.243  1.00  9.69           C
ATOM    612  CD1 TRP A 175     124.311 122.610 127.523  1.00  9.69           C
ATOM    613  CD2 TRP A 175     126.445 122.003 127.819  1.00  9.69           C
ATOM    614  CE2 TRP A 175     126.242 123.262 128.420  1.00  9.69           C
ATOM    615  CE3 TRP A 175     127.716 121.425 127.883  1.00  9.69           C
ATOM    616  NE1 TRP A 175     124.934 123.608 128.219  1.00  9.69           N
ATOM    617  CZ2 TRP A 175     127.261 123.946 129.075  1.00  9.69           C
ATOM    618  CZ3 TRP A 175     128.724 122.101 128.526  1.00  9.69           C
ATOM    619  CH2 TRP A 175     128.495 123.342 129.114  1.00  9.69           C
ATOM    620  N   ILE A 176     122.428 118.371 127.715  1.00 10.59           N
ATOM    621  CA  ILE A 176     121.145 118.284 128.473  1.00 10.59           C
ATOM    622  C   ILE A 176     121.330 117.365 129.684  1.00 10.59           C
ATOM    623  O   ILE A 176     120.820 117.707 130.754  1.00 10.59           O
ATOM    624  CB  ILE A 176     119.971 117.869 127.571  1.00 10.59           C
ATOM    625  CG1 ILE A 176     119.591 118.990 126.604  1.00 10.59           C
ATOM    626  CG2 ILE A 176     118.775 117.432 128.400  1.00 10.59           C
ATOM    627  CD1 ILE A 176     118.250 118.791 125.939  1.00 10.59           C
ATOM    628  N   ILE A 177     122.071 116.268 129.545  1.00  9.15           N
ATOM    629  CA  ILE A 177     122.348 115.416 130.736  1.00  9.15           C
ATOM    630  C   ILE A 177     123.157 116.227 131.755  1.00  9.15           C
ATOM    631  O   ILE A 177     122.819 116.161 132.934  1.00  9.15           O
ATOM    632  CB  ILE A 177     123.055 114.103 130.350  1.00  9.15           C
ATOM    633  N   PHE A 178     124.170 116.974 131.312  1.00  8.13           N
ATOM    634  CA  PHE A 178     125.007 117.764 132.250  1.00  8.13           C
ATOM    635  C   PHE A 178     124.165 118.846 132.910  1.00  8.13           C
ATOM    636  O   PHE A 178     124.245 118.992 134.128  1.00  8.13           O
ATOM    637  CB  PHE A 178     126.186 118.414 131.528  1.00  8.13           C
ATOM    638  CG  PHE A 178     127.029 119.351 132.353  1.00  8.13           C
ATOM    639  CD1 PHE A 178     127.908 118.866 133.307  1.00  8.13           C
ATOM    640  CD2 PHE A 178     126.973 120.719 132.148  1.00  8.13           C
ATOM    641  CE1 PHE A 178     128.690 119.731 134.055  1.00  8.13           C
ATOM    642  CE2 PHE A 178     127.758 121.580 132.897  1.00  8.13           C
ATOM    643  CZ  PHE A 178     128.612 121.085 133.848  1.00  8.13           C
ATOM    644  N   ASN A 179     123.373 119.587 132.231  1.00  8.38           N
ATOM    645  CA  ASN A 179     122.587 120.678 132.810  1.00  8.38           C
ATOM    646  C   ASN A 179     121.401 120.206 133.637  1.00  8.38           C
ATOM    647  O   ASN A 179     120.976 120.919 134.530  1.00  8.38           O
ATOM    648  CB  ASN A 179     122.101 121.592 131.700  1.00  8.38           C
ATOM    649  CG  ASN A 179     123.130 122.616 131.301  1.00  8.38           C
ATOM    650  ND2 ASN A 179     122.814 123.408 130.289  1.00  8.38           N
ATOM    651  OD1 ASN A 179     124.197 122.700 131.898  1.00  8.38           O
ATOM    652  N   VAL A 180     120.792 119.045 133.278  1.00  7.83           N
ATOM    653  CA  VAL A 180     119.733 118.446 134.147  1.00  7.83           C
ATOM    654  C   VAL A 180     120.354 117.844 135.413  1.00  7.83           C
ATOM    655  O   VAL A 180     119.776 118.038 136.484  1.00  7.83           O
ATOM    656  CB  VAL A 180     118.859 117.422 133.408  1.00  7.83           C
ATOM    657  N   ALA A 181     121.474 117.131 135.298  1.00  6.43           N
ATOM    658  CA  ALA A 181     122.073 116.485 136.482  1.00  6.43           C
ATOM    659  C   ALA A 181     122.538 117.551 137.465  1.00  6.43           C
ATOM    660  O   ALA A 181     122.259 117.402 138.656  1.00  6.43           O
ATOM    661  CB  ALA A 181     123.225 115.617 136.081  1.00  6.43           C
ATOM    662  N   SER A 182     123.201 118.597 136.978  1.00  5.94           N
ATOM    663  CA  SER A 182     123.661 119.690 137.864  1.00  5.94           C
ATOM    664  C   SER A 182     122.460 120.408 138.474  1.00  5.94           C
ATOM    665  O   SER A 182     122.491 120.681 139.660  1.00  5.94           O
ATOM    666  CB  SER A 182     124.557 120.628 137.140  1.00  5.94           C
ATOM    667  OG  SER A 182     123.837 121.363 136.166  1.00  5.94           O
ATOM    668  N   ASP A 183     121.414 120.662 137.693  1.00  6.16           N
ATOM    669  CA  ASP A 183     120.205 121.355 138.202  1.00  6.16           C
ATOM    670  C   ASP A 183     119.527 120.494 139.265  1.00  6.16           C
ATOM    671  O   ASP A 183     118.986 121.078 140.196  1.00  6.16           O
ATOM    672  CB  ASP A 183     119.237 121.732 137.086  1.00  6.16           C
ATOM    673  N   THR A 184     119.509 119.168 139.103  1.00  5.52           N
ATOM    674  CA  THR A 184     118.935 118.282 140.151  1.00  5.52           C
ATOM    675  C   THR A 184     119.734 118.404 141.450  1.00  5.52           C
ATOM    676  O   THR A 184     119.100 118.602 142.482  1.00  5.52           O
ATOM    677  CB  THR A 184     118.895 116.825 139.689  1.00  5.52           C
ATOM    678  CG2 THR A 184     118.455 115.869 140.774  1.00  5.52           C
ATOM    679  OG1 THR A 184     117.979 116.762 138.596  1.00  5.52           O
ATOM    680  N   VAL A 185     121.067 118.372 141.391  1.00  4.23           N
ATOM    681  CA  VAL A 185     121.908 118.443 142.621  1.00  4.23           C
ATOM    682  C   VAL A 185     121.654 119.799 143.266  1.00  4.23           C
ATOM    683  O   VAL A 185     121.521 119.853 144.489  1.00  4.23           O
ATOM    684  CB  VAL A 185     123.398 118.246 142.313  1.00  4.23           C
ATOM    685  CG1 VAL A 185     124.271 118.450 143.537  1.00  4.23           C
ATOM    686  CG2 VAL A 185     123.666 116.887 141.691  1.00  4.23           C
ATOM    687  N   PHE A 186     121.583 120.851 142.464  1.00  3.92           N
ATOM    688  CA  PHE A 186     121.358 122.221 142.986  1.00  3.92           C
ATOM    689  C   PHE A 186     119.944 122.373 143.546  1.00  3.92           C
ATOM    690  O   PHE A 186     119.792 123.107 144.519  1.00  3.92           O
ATOM    691  CB  PHE A 186     121.827 123.270 141.981  1.00  3.92           C
ATOM    692  CG  PHE A 186     123.325 123.385 141.870  1.00  3.92           C
ATOM    693  CD1 PHE A 186     124.091 122.337 141.397  1.00  3.92           C
ATOM    694  CD2 PHE A 186     123.972 124.542 142.251  1.00  3.92           C
ATOM    695  CE1 PHE A 186     125.464 122.435 141.302  1.00  3.92           C
ATOM    696  CE2 PHE A 186     125.346 124.642 142.146  1.00  3.92           C
ATOM    697  CZ  PHE A 186     126.093 123.591 141.675  1.00  3.92           C
ATOM    698  N   LEU A 187     118.943 121.763 142.914  1.00  4.97           N
ATOM    699  CA  LEU A 187     117.552 121.812 143.444  1.00  4.97           C
ATOM    700  C   LEU A 187     117.463 121.048 144.765  1.00  4.97           C
ATOM    701  O   LEU A 187     116.774 121.540 145.664  1.00  4.97           O
ATOM    702  CB  LEU A 187     116.562 121.280 142.412  1.00  4.97           C
ATOM    703  CG  LEU A 187     115.121 121.747 142.588  1.00  4.97           C
ATOM    704  CD1 LEU A 187     115.054 123.262 142.674  1.00  4.97           C
ATOM    705  CD2 LEU A 187     114.253 121.244 141.447  1.00  4.97           C
ATOM    706  N   LEU A 188     118.120 119.893 144.885  1.00  5.21           N
ATOM    707  CA  LEU A 188     118.133 119.180 146.186  1.00  5.21           C
ATOM    708  C   LEU A 188     118.700 120.147 147.214  1.00  5.21           C
ATOM    709  O   LEU A 188     118.107 120.261 148.276  1.00  5.21           O
ATOM    710  CB  LEU A 188     118.993 117.921 146.109  1.00  5.21           C
ATOM    711  CG  LEU A 188     118.457 116.811 145.213  1.00  5.21           C
ATOM    712  CD1 LEU A 188     119.454 115.668 145.114  1.00  5.21           C
ATOM    713  CD2 LEU A 188     117.118 116.312 145.727  1.00  5.21           C
ATOM    714  N   ASP A 189     119.774 120.849 146.880  1.00  5.06           N
ATOM    715  CA  ASP A 189     120.436 121.738 147.866  1.00  5.06           C
ATOM    716  C   ASP A 189     119.448 122.792 148.350  1.00  5.06           C
ATOM    717  O   ASP A 189     119.501 123.131 149.524  1.00  5.06           O
ATOM    718  CB  ASP A 189     121.680 122.380 147.276  1.00  5.06           C
ATOM    719  CG  ASP A 189     122.326 123.410 148.175  1.00  5.06           C
ATOM    720  OD1 ASP A 189     123.106 123.012 149.053  1.00  5.06           O
ATOM    721  OD2 ASP A 189     122.052 124.601 147.981  1.00  5.06           O
ATOM    722  N   LEU A 190     118.595 123.306 147.471  1.00  6.47           N
ATOM    723  CA  LEU A 190     117.562 124.288 147.879  1.00  6.47           C
ATOM    724  C   LEU A 190     116.607 123.634 148.884  1.00  6.47           C
ATOM    725  O   LEU A 190     116.281 124.294 149.879  1.00  6.47           O
ATOM    726  CB  LEU A 190     116.808 124.759 146.633  1.00  6.47           C
ATOM    727  CG  LEU A 190     115.680 125.757 146.858  1.00  6.47           C
ATOM    728  CD1 LEU A 190     116.248 127.150 147.049  1.00  6.47           C
ATOM    729  CD2 LEU A 190     114.726 125.749 145.678  1.00  6.47           C
ATOM    730  N   ILE A 191     116.188 122.386 148.655  1.00  6.78           N
ATOM    731  CA  ILE A 191     115.292 121.663 149.610  1.00  6.78           C
ATOM    732  C   ILE A 191     116.022 121.469 150.941  1.00  6.78           C
ATOM    733  O   ILE A 191     115.419 121.744 151.988  1.00  6.78           O
ATOM    734  CB  ILE A 191     114.856 120.313 149.009  1.00  6.78           C
ATOM    735  CG1 ILE A 191     114.093 120.504 147.696  1.00  6.78           C
ATOM    736  CG2 ILE A 191     114.059 119.498 150.011  1.00  6.78           C
ATOM    737  CD1 ILE A 191     113.789 119.212 146.979  1.00  6.78           C
ATOM    738  N   MET A 192     117.288 121.056 150.896  1.00  7.29           N
ATOM    739  CA  MET A 192     118.071 120.830 152.132  1.00  7.29           C
ATOM    740  C   MET A 192     118.265 122.144 152.880  1.00  7.29           C
ATOM    741  O   MET A 192     118.155 122.119 154.089  1.00  7.29           O
ATOM    742  CB  MET A 192     119.394 120.119 151.862  1.00  7.29           C
ATOM    743  CG  MET A 192     119.168 118.734 151.311  1.00  7.29           C
ATOM    744  SD  MET A 192     120.723 117.860 151.190  1.00  7.29           S
ATOM    745  CE  MET A 192     121.627 118.702 152.489  1.00  7.29           C
ATOM    746  N   ASN A 193     118.491 123.254 152.190  1.00  6.54           N
ATOM    747  CA  ASN A 193     118.743 124.550 152.869  1.00  6.54           C
ATOM    748  C   ASN A 193     117.501 124.933 153.671  1.00  6.54           C
ATOM    749  O   ASN A 193     117.654 125.655 154.664  1.00  6.54           O
ATOM    750  CB  ASN A 193     119.214 125.645 151.918  1.00  6.54           C
ATOM    751  CG  ASN A 193     120.680 125.550 151.563  1.00  6.54           C
ATOM    752  ND2 ASN A 193     121.121 126.379 150.635  1.00  6.54           N
ATOM    753  OD1 ASN A 193     121.405 124.739 152.130  1.00  6.54           O
ATOM    754  N   PHE A 194     116.312 124.548 153.207  1.00  8.21           N
ATOM    755  CA  PHE A 194     115.052 124.798 153.960  1.00  8.21           C
ATOM    756  C   PHE A 194     115.043 124.016 155.277  1.00  8.21           C
ATOM    757  O   PHE A 194     114.390 124.466 156.223  1.00  8.21           O
ATOM    758  CB  PHE A 194     113.818 124.452 153.123  1.00  8.21           C
ATOM    759  CG  PHE A 194     113.278 125.587 152.293  1.00  8.21           C
ATOM    760  CD1 PHE A 194     112.830 126.747 152.895  1.00  8.21           C
ATOM    761  CD2 PHE A 194     113.202 125.489 150.915  1.00  8.21           C
ATOM    762  CE1 PHE A 194     112.325 127.792 152.140  1.00  8.21           C
ATOM    763  CE2 PHE A 194     112.698 126.532 150.157  1.00  8.21           C
ATOM    764  CZ  PHE A 194     112.260 127.681 150.773  1.00  8.21           C
ATOM    765  N   ARG A 195     115.805 122.928 155.368  1.00  9.82           N
ATOM    766  CA  ARG A 195     115.804 122.088 156.589  1.00  9.82           C
ATOM    767  C   ARG A 195     117.196 122.048 157.226  1.00  9.82           C
ATOM    768  O   ARG A 195     117.488 121.055 157.891  1.00  9.82           O
ATOM    769  CB  ARG A 195     115.270 120.694 156.247  1.00  9.82           C
ATOM    770  CG  ARG A 195     116.183 119.863 155.357  1.00  9.82           C
ATOM    771  CD  ARG A 195     115.830 118.390 155.358  1.00  9.82           C
ATOM    772  NE  ARG A 195     116.987 117.568 155.033  1.00  9.82           N
ATOM    773  CZ  ARG A 195     116.957 116.247 154.891  1.00  9.82           C
ATOM    774  NH1 ARG A 195     118.060 115.586 154.592  1.00  9.82           N
ATOM    775  NH2 ARG A 195     115.819 115.595 155.042  1.00  9.82           N
ATOM    776  N   THR A 196     118.027 123.079 157.056  1.00  8.56           N
ATOM    777  CA  THR A 196     119.341 123.124 157.759  1.00  8.56           C
ATOM    778  C   THR A 196     119.391 124.325 158.695  1.00  8.56           C
ATOM    779  O   THR A 196     119.161 125.435 158.224  1.00  8.56           O
ATOM    780  CB  THR A 196     120.545 123.296 156.830  1.00  8.56           C
ATOM    781  CG2 THR A 196     120.755 122.116 155.910  1.00  8.56           C
ATOM    782  OG1 THR A 196     120.370 124.489 156.069  1.00  8.56           O
ATOM    783  N   GLY A 197     119.752 124.105 159.958  1.00  8.65           N
ATOM    784  CA  GLY A 197     119.811 125.201 160.932  1.00  8.65           C
ATOM    785  C   GLY A 197     120.838 126.226 160.525  1.00  8.65           C
ATOM    786  O   GLY A 197     121.854 125.839 159.958  1.00  8.65           O
ATOM    787  N   THR A 198     120.577 127.495 160.794  1.00  9.90           N
ATOM    788  CA  THR A 198     121.496 128.563 160.356  1.00  9.90           C
ATOM    789  C   THR A 198     122.262 129.106 161.558  1.00  9.90           C
ATOM    790  O   THR A 198     121.598 129.554 162.496  1.00  9.90           O
ATOM    791  CB  THR A 198     120.696 129.723 159.764  1.00  9.90           C
ATOM    792  N   VAL A 199     123.594 129.089 161.518  1.00 11.56           N
ATOM    793  CA  VAL A 199     124.395 129.705 162.613  1.00 11.56           C
ATOM    794  C   VAL A 199     123.928 131.149 162.758  1.00 11.56           C
ATOM    795  O   VAL A 199     123.679 131.788 161.723  1.00 11.56           O
ATOM    796  CB  VAL A 199     125.890 129.675 162.266  1.00 11.56           C
ATOM    797  CG1 VAL A 199     126.742 130.307 163.352  1.00 11.56           C
ATOM    798  CG2 VAL A 199     126.369 128.278 161.925  1.00 11.56           C
ATOM    799  N   ASN A 200     123.801 131.649 163.982  1.00 12.21           N
ATOM    800  CA  ASN A 200     123.311 133.007 164.194  1.00 12.21           C
ATOM    801  C   ASN A 200     124.242 133.810 165.092  1.00 12.21           C
ATOM    802  O   ASN A 200     124.614 133.354 166.173  1.00 12.21           O
ATOM    803  CB  ASN A 200     121.903 132.978 164.795  1.00 12.21           C
ATOM    804  N   ALA A 201     124.619 135.006 164.648  1.00 12.61           N
ATOM    805  CA  ALA A 201     125.487 135.858 165.453  1.00 12.61           C
ATOM    806  C   ALA A 201     124.788 136.240 166.748  1.00 12.61           C
ATOM    807  O   ALA A 201     123.640 136.685 166.729  1.00 12.61           O
ATOM    808  CB  ALA A 201     125.887 137.100 164.674  1.00 12.61           C
ATOM    809  N   ALA A 202     125.472 136.068 167.873  1.00 11.84           N
ATOM    810  CA  ALA A 202     124.863 136.365 169.164  1.00 11.84           C
ATOM    811  C   ALA A 202     123.848 135.289 169.509  1.00 11.84           C
ATOM    812  O   ALA A 202     123.143 135.392 170.513  1.00 11.84           O
ATOM    813  CB  ALA A 202     124.207 137.735 169.142  1.00 11.84           C
ATOM    814  N   SER A 203     123.915 134.127 168.907  1.00 12.89           N
ATOM    815  CA  SER A 203     122.954 133.114 169.369  1.00 12.89           C
ATOM    816  C   SER A 203     123.290 131.673 169.107  1.00 12.89           C
ATOM    817  O   SER A 203     124.450 131.309 168.922  1.00 12.89           O
ATOM    818  CB  SER A 203     121.561 133.394 168.776  1.00 12.89           C
ATOM    819  N   SER A 204     122.256 130.850 169.127  1.00 13.56           N
ATOM    820  CA  SER A 204     122.446 129.449 168.857  1.00 13.56           C
ATOM    821  C   SER A 204     122.262 129.228 167.372  1.00 13.56           C
ATOM    822  O   SER A 204     122.175 130.185 166.609  1.00 13.56           O
ATOM    823  CB  SER A 204     121.440 128.626 169.656  1.00 13.56           C
ATOM    824  N   GLU A 205     122.174 127.974 166.950  1.00 12.90           N
ATOM    825  CA  GLU A 205     121.903 127.699 165.546  1.00 12.90           C
ATOM    826  C   GLU A 205     120.402 127.551 165.356  1.00 12.90           C
ATOM    827  O   GLU A 205     119.816 126.563 165.800  1.00 12.90           O
ATOM    828  CB  GLU A 205     122.627 126.435 165.086  1.00 12.90           C
ATOM    829  N   ILE A 206     119.776 128.530 164.707  1.00 12.81           N
ATOM    830  CA  ILE A 206     118.340 128.465 164.480  1.00 12.81           C
ATOM    831  C   ILE A 206     118.026 127.053 164.051  1.00 12.81           C
ATOM    832  O   ILE A 206     118.599 126.565 163.083  1.00 12.81           O
ATOM    833  CB  ILE A 206     117.884 129.451 163.394  1.00 12.81           C
ATOM    834  N   ILE A 207     117.120 126.383 164.752  1.00 14.29           N
ATOM    835  CA  ILE A 207     116.886 124.974 164.439  1.00 14.29           C
ATOM    836  C   ILE A 207     115.427 124.579 164.203  1.00 14.29           C
ATOM    837  O   ILE A 207     115.167 123.500 163.674  1.00 14.29           O
ATOM    838  CB  ILE A 207     117.466 124.077 165.561  1.00 14.29           C
ATOM    839  CG1 ILE A 207     118.034 122.785 164.970  1.00 14.29           C
ATOM    840  CG2 ILE A 207     116.413 123.794 166.625  1.00 14.29           C
ATOM    841  CD1 ILE A 207     119.178 123.018 164.005  1.00 14.29           C
ATOM    842  N   LEU A 208     114.472 125.423 164.581  1.00 16.55           N
ATOM    843  CA  LEU A 208     113.052 124.992 164.445  1.00 16.55           C
ATOM    844  C   LEU A 208     112.704 124.889 162.959  1.00 16.55           C
ATOM    845  O   LEU A 208     112.673 125.933 162.289  1.00 16.55           O
ATOM    846  CB  LEU A 208     112.142 125.997 165.152  1.00 16.55           C
ATOM    847  N   ASP A 209     112.371 123.694 162.477  1.00 17.58           N
ATOM    848  CA  ASP A 209     112.170 123.509 161.014  1.00 17.58           C
ATOM    849  C   ASP A 209     111.027 124.346 160.449  1.00 17.58           C
ATOM    850  O   ASP A 209     111.257 124.995 159.417  1.00 17.58           O
ATOM    851  CB  ASP A 209     111.939 122.036 160.663  1.00 17.58           C
ATOM    852  CG  ASP A 209     111.993 121.731 159.174  1.00 17.58           C
ATOM    853  OD1 ASP A 209     112.575 122.537 158.427  1.00 17.58           O
ATOM    854  OD2 ASP A 209     111.456 120.683 158.772  1.00 17.58           O
ATOM    855  N   PRO A 210     109.826 124.421 161.060  1.00 22.00           N
ATOM    856  CA  PRO A 210     108.707 125.114 160.414  1.00 22.00           C
ATOM    857  C   PRO A 210     108.883 126.607 160.131  1.00 22.00           C
ATOM    858  O   PRO A 210     108.507 127.022 159.058  1.00 22.00           O
ATOM    859  CB  PRO A 210     107.519 124.912 161.373  1.00 22.00           C
ATOM    860  CG  PRO A 210     107.900 123.691 162.174  1.00 22.00           C
ATOM    861  CD  PRO A 210     109.403 123.792 162.318  1.00 22.00           C
ATOM    862  N   LYS A 211     109.408 127.378 161.076  1.00 17.37           N
ATOM    863  CA  LYS A 211     109.452 128.832 160.794  1.00 17.37           C
ATOM    864  C   LYS A 211     110.841 129.410 161.027  1.00 17.37           C
ATOM    865  O   LYS A 211     111.177 130.405 160.374  1.00 17.37           O
ATOM    866  CB  LYS A 211     108.357 129.562 161.579  1.00 17.37           C
ATOM    867  N   VAL A 212     111.603 128.840 161.950  1.00 14.94           N
ATOM    868  CA  VAL A 212     112.912 129.481 162.247  1.00 14.94           C
ATOM    869  C   VAL A 212     113.791 129.402 160.997  1.00 14.94           C
ATOM    870  O   VAL A 212     114.455 130.406 160.686  1.00 14.94           O
ATOM    871  CB  VAL A 212     113.585 128.847 163.477  1.00 14.94           C
ATOM    872  N   ILE A 213     113.782 128.260 160.301  1.00 13.35           N
ATOM    873  CA  ILE A 213     114.680 128.073 159.124  1.00 13.35           C
ATOM    874  C   ILE A 213     113.929 128.354 157.821  1.00 13.35           C
ATOM    875  O   ILE A 213     114.454 129.129 157.013  1.00 13.35           O
ATOM    876  CB  ILE A 213     115.258 126.652 159.151  1.00 13.35           C
ATOM    877  CG1 ILE A 213     115.922 126.347 160.492  1.00 13.35           C
ATOM    878  CG2 ILE A 213     116.211 126.453 157.990  1.00 13.35           C
ATOM    879  CD1 ILE A 213     116.264 124.899 160.668  1.00 13.35           C
ATOM    880  N   LYS A 214     112.728 127.796 157.640  1.00 12.30           N
ATOM    881  CA  LYS A 214     112.006 127.945 156.349  1.00 12.30           C
ATOM    882  C   LYS A 214     111.687 129.410 156.069  1.00 12.30           C
ATOM    883  O   LYS A 214     111.853 129.820 154.923  1.00 12.30           O
ATOM    884  CB  LYS A 214     110.701 127.147 156.340  1.00 12.30           C
ATOM    885  N   MET A 215     111.262 130.167 157.075  1.00 13.94           N
ATOM    886  CA  MET A 215     110.836 131.567 156.820  1.00 13.94           C
ATOM    887  C   MET A 215     112.043 132.506 156.833  1.00 13.94           C
ATOM    888  O   MET A 215     111.855 133.685 156.493  1.00 13.94           O
ATOM    889  CB  MET A 215     109.797 132.047 157.833  1.00 13.94           C
ATOM    890  CG  MET A 215     108.513 131.248 157.816  1.00 13.94           C
ATOM    891  SD  MET A 215     107.606 131.436 156.265  1.00 13.94           S
ATOM    892  CE  MET A 215     107.447 133.219 156.189  1.00 13.94           C
ATOM    893  N   ASN A 216     113.222 132.030 157.235  1.00 11.45           N
ATOM    894  CA  ASN A 216     114.422 132.896 157.117  1.00 11.45           C
ATOM    895  C   ASN A 216     115.034 132.738 155.721  1.00 11.45           C
ATOM    896  O   ASN A 216     115.484 133.752 155.177  1.00 11.45           O
ATOM    897  CB  ASN A 216     115.424 132.667 158.246  1.00 11.45           C
ATOM    898  N   TYR A 217     115.048 131.525 155.161  1.00  8.64           N
ATOM    899  CA  TYR A 217     115.549 131.317 153.779  1.00  8.64           C
ATOM    900  C   TYR A 217     114.659 132.066 152.790  1.00  8.64           C
ATOM    901  O   TYR A 217     115.201 132.765 151.930  1.00  8.64           O
ATOM    902  CB  TYR A 217     115.485 129.833 153.443  1.00  8.64           C
ATOM    903  CG  TYR A 217     116.351 129.363 152.305  1.00  8.64           C
ATOM    904  CD1 TYR A 217     117.628 129.859 152.121  1.00  8.64           C
ATOM    905  CD2 TYR A 217     115.904 128.382 151.439  1.00  8.64           C
ATOM    906  CE1 TYR A 217     118.431 129.411 151.088  1.00  8.64           C
ATOM    907  CE2 TYR A 217     116.692 127.922 150.403  1.00  8.64           C
ATOM    908  CZ  TYR A 217     117.958 128.439 150.226  1.00  8.64           C
ATOM    909  OH  TYR A 217     118.741 127.982 149.208  1.00  8.64           O
ATOM    910  N   LEU A 218     113.339 131.977 152.940  1.00  9.48           N
ATOM    911  CA  LEU A 218     112.407 132.606 151.969  1.00  9.48           C
ATOM    912  C   LEU A 218     112.635 134.112 151.979  1.00  9.48           C
ATOM    913  O   LEU A 218     112.571 134.722 150.906  1.00  9.48           O
ATOM    914  CB  LEU A 218     110.965 132.269 152.352  1.00 30.00           C
ATOM    915  CG  LEU A 218     110.482 130.871 151.978  1.00 30.00           C
ATOM    916  CD1 LEU A 218     109.266 130.484 152.796  1.00 30.00           C
ATOM    917  CD2 LEU A 218     110.167 130.793 150.496  1.00 30.00           C
ATOM    918  N   LYS A 219     112.889 134.684 153.149  1.00  9.68           N
ATOM    919  CA  LYS A 219     113.055 136.153 153.266  1.00  9.68           C
ATOM    920  C   LYS A 219     114.494 136.546 152.936  1.00  9.68           C
ATOM    921  O   LYS A 219     114.775 137.757 152.947  1.00  9.68           O
ATOM    922  CB  LYS A 219     112.700 136.624 154.677  1.00  9.68           C
ATOM    923  N   SER A 220     115.372 135.572 152.693  1.00  8.08           N
ATOM    924  CA  SER A 220     116.801 135.915 152.469  1.00  8.08           C
ATOM    925  C   SER A 220     117.257 135.550 151.055  1.00  8.08           C
ATOM    926  O   SER A 220     117.139 136.410 150.168  1.00  8.08           O
ATOM    927  CB  SER A 220     117.680 135.268 153.492  1.00  8.08           C
ATOM    928  N   TRP A 221     117.745 134.324 150.852  1.00  6.24           N
ATOM    929  CA  TRP A 221     118.341 133.955 149.544  1.00  6.24           C
ATOM    930  C   TRP A 221     117.485 132.983 148.734  1.00  6.24           C
ATOM    931  O   TRP A 221     118.038 132.403 147.807  1.00  6.24           O
ATOM    932  CB  TRP A 221     119.729 133.373 149.777  1.00  6.24           C
ATOM    933  CG  TRP A 221     120.757 134.358 150.241  1.00  6.24           C
ATOM    934  CD1 TRP A 221     121.160 134.590 151.523  1.00  6.24           C
ATOM    935  CD2 TRP A 221     121.540 135.232 149.411  1.00  6.24           C
ATOM    936  CE2 TRP A 221     122.382 135.968 150.269  1.00  6.24           C
ATOM    937  CE3 TRP A 221     121.607 135.468 148.036  1.00  6.24           C
ATOM    938  NE1 TRP A 221     122.130 135.555 151.550  1.00  6.24           N
ATOM    939  CZ2 TRP A 221     123.277 136.920 149.792  1.00  6.24           C
ATOM    940  CZ3 TRP A 221     122.489 136.411 147.564  1.00  6.24           C
ATOM    941  CH2 TRP A 221     123.312 137.126 148.432  1.00  6.24           C
ATOM    942  N   PHE A 222     116.210 132.787 149.051  1.00  6.94           N
ATOM    943  CA  PHE A 222     115.456 131.771 148.281  1.00  6.94           C
ATOM    944  C   PHE A 222     115.375 132.219 146.833  1.00  6.94           C
ATOM    945  O   PHE A 222     115.582 131.382 145.957  1.00  6.94           O
ATOM    946  CB  PHE A 222     114.028 131.591 148.778  1.00  6.94           C
ATOM    947  CG  PHE A 222     113.172 130.664 147.958  1.00  6.94           C
ATOM    948  CD1 PHE A 222     113.492 129.326 147.836  1.00  6.94           C
ATOM    949  CD2 PHE A 222     112.034 131.131 147.320  1.00  6.94           C
ATOM    950  CE1 PHE A 222     112.699 128.474 147.082  1.00  6.94           C
ATOM    951  CE2 PHE A 222     111.245 130.275 146.568  1.00  6.94           C
ATOM    952  CZ  PHE A 222     111.577 128.949 146.453  1.00  6.94           C
ATOM    953  N   VAL A 223     115.070 133.394 146.498  1.00  7.94           N
ATOM    954  CA  VAL A 223     114.912 133.721 145.105  1.00  7.94           C
ATOM    955  C   VAL A 223     116.195 133.461 144.341  1.00  7.94           C
ATOM    956  O   VAL A 223     116.183 132.678 143.407  1.00  7.94           O
ATOM    957  CB  VAL A 223     114.480 135.173 144.927  1.00  7.94           C
ATOM    958  CG2 VAL A 223     115.301 136.080 145.824  1.00  7.94           C
ATOM    959  CG1 VAL A 223     113.006 135.315 145.250  1.00  7.94           C
ATOM    960  N   VAL A 224     117.340 134.082 144.794  1.00  6.46           N
ATOM    961  CA  VAL A 224     118.569 133.937 143.962  1.00  6.46           C
ATOM    962  C   VAL A 224     118.809 132.446 143.771  1.00  6.46           C
ATOM    963  O   VAL A 224     119.158 132.048 142.660  1.00  6.46           O
ATOM    964  CB  VAL A 224     119.782 134.628 144.599  1.00  6.46           C
ATOM    965  N   ASP A 225     118.620 131.658 144.822  1.00  6.50           N
ATOM    966  CA  ASP A 225     118.811 130.185 144.765  1.00  6.50           C
ATOM    967  C   ASP A 225     117.762 129.504 143.880  1.00  6.50           C
ATOM    968  O   ASP A 225     118.123 128.529 143.224  1.00  6.50           O
ATOM    969  CB  ASP A 225     118.950 129.593 146.166  1.00  6.50           C
ATOM    970  CG  ASP A 225     120.152 130.140 146.918  1.00  6.50           C
ATOM    971  OD1 ASP A 225     120.908 130.925 146.318  1.00  6.50           O
ATOM    972  OD2 ASP A 225     120.324 129.779 148.092  1.00  6.50           O
ATOM    973  N   PHE A 226     116.509 129.949 143.898  1.00  7.66           N
ATOM    974  CA  PHE A 226     115.499 129.350 142.998  1.00  7.66           C
ATOM    975  C   PHE A 226     115.856 129.629 141.545  1.00  7.66           C
ATOM    976  O   PHE A 226     115.840 128.682 140.751  1.00  7.66           O
ATOM    977  CB  PHE A 226     114.118 129.949 143.244  1.00  7.66           C
ATOM    978  CG  PHE A 226     112.981 129.117 142.712  1.00  7.66           C
ATOM    979  CD1 PHE A 226     112.883 127.774 143.030  1.00  7.66           C
ATOM    980  CD2 PHE A 226     112.005 129.678 141.907  1.00  7.66           C
ATOM    981  CE1 PHE A 226     111.835 127.006 142.549  1.00  7.66           C
ATOM    982  CE2 PHE A 226     110.958 128.908 141.425  1.00  7.66           C
ATOM    983  CZ  PHE A 226     110.877 127.573 141.747  1.00  7.66           C
ATOM    984  N   ILE A 227     116.224 130.868 141.214  1.00  6.72           N
ATOM    985  CA  ILE A 227     116.484 131.218 139.788  1.00  6.72           C
ATOM    986  C   ILE A 227     117.673 130.389 139.293  1.00  6.72           C
ATOM    987  O   ILE A 227     117.581 129.834 138.194  1.00  6.72           O
ATOM    988  CB  ILE A 227     116.703 132.733 139.637  1.00  6.72           C
ATOM    989  CG1 ILE A 227     115.528 133.531 140.201  1.00  6.72           C
ATOM    990  CG2 ILE A 227     116.970 133.099 138.190  1.00  6.72           C
ATOM    991  CD1 ILE A 227     115.795 135.009 140.317  1.00  6.72           C
ATOM    992  N   SER A 228     118.729 130.271 140.098  1.00  4.74           N
ATOM    993  CA  SER A 228     119.915 129.470 139.708  1.00  4.74           C
ATOM    994  C   SER A 228     119.590 127.979 139.573  1.00  4.74           C
ATOM    995  O   SER A 228     120.064 127.366 138.616  1.00  4.74           O
ATOM    996  CB  SER A 228     121.011 129.685 140.683  1.00  4.74           C
ATOM    997  OG  SER A 228     120.691 129.115 141.937  1.00  4.74           O
ATOM    998  N   SER A 229     118.848 127.400 140.512  1.00  6.93           N
ATOM    999  CA  SER A 229     118.554 125.943 140.494  1.00  6.93           C
ATOM   1000  C   SER A 229     117.643 125.541 139.341  1.00  6.93           C
ATOM   1001  O   SER A 229     117.918 124.507 138.724  1.00  6.93           O
ATOM   1002  CB  SER A 229     117.960 125.515 141.783  1.00  6.93           C
ATOM   1003  OG  SER A 229     118.913 125.597 142.828  1.00  6.93           O
ATOM   1004  N   ILE A 230     116.593 126.314 139.070  1.00  9.56           N
ATOM   1005  CA  ILE A 230     115.602 125.899 138.030  1.00  9.56           C
ATOM   1006  C   ILE A 230     116.227 125.989 136.625  1.00  9.56           C
ATOM   1007  O   ILE A 230     117.066 126.887 136.422  1.00  9.56           O
ATOM   1008  CB  ILE A 230     114.278 126.681 138.139  1.00  9.56           C
ATOM   1009  CG1 ILE A 230     114.464 128.184 137.935  1.00  9.56           C
ATOM   1010  CG2 ILE A 230     113.578 126.365 139.445  1.00  9.56           C
ATOM   1011  CD1 ILE A 230     113.180 128.970 137.993  1.00  9.56           C
ATOM   1012  N   PRO A 231     115.904 125.108 135.644  1.00 11.18           N
ATOM   1013  CA  PRO A 231     116.424 125.263 134.284  1.00 11.18           C
ATOM   1014  C   PRO A 231     115.503 126.213 133.504  1.00 11.18           C
ATOM   1015  O   PRO A 231     114.671 125.741 132.751  1.00 11.18           O
ATOM   1016  CB  PRO A 231     116.355 123.837 133.719  1.00 11.18           C
ATOM   1017  CG  PRO A 231     115.237 123.157 134.488  1.00 11.18           C
ATOM   1018  CD  PRO A 231     115.115 123.887 135.812  1.00 11.18           C
ATOM   1019  N   VAL A 232     115.610 127.510 133.760  1.00  9.20           N
ATOM   1020  CA  VAL A 232     114.742 128.471 133.097  1.00  9.20           C
ATOM   1021  C   VAL A 232     114.844 128.322 131.597  1.00  9.20           C
ATOM   1022  O   VAL A 232     113.843 128.415 130.885  1.00  9.20           O
ATOM   1023  CB  VAL A 232     115.122 129.913 133.474  1.00  9.20           C
ATOM   1024  CG1 VAL A 232     114.271 130.911 132.705  1.00  9.20           C
ATOM   1025  CG2 VAL A 232     114.988 130.124 134.973  1.00  9.20           C
ATOM   1026  N   ASP A 233     116.052 128.072 131.110  1.00 10.95           N
ATOM   1027  CA  ASP A 233     116.252 128.005 129.644  1.00 10.95           C
ATOM   1028  C   ASP A 233     115.389 126.892 129.063  1.00 10.95           C
ATOM   1029  O   ASP A 233     114.727 127.142 128.054  1.00 10.95           O
ATOM   1030  CB  ASP A 233     117.719 127.814 129.269  1.00 10.95           C
ATOM   1031  CG  ASP A 233     118.410 126.668 129.976  1.00 10.95           C
ATOM   1032  OD1 ASP A 233     117.823 126.130 130.927  1.00 10.95           O
ATOM   1033  OD2 ASP A 233     119.536 126.319 129.566  1.00 10.95           O
ATOM   1034  N   TYR A 234     115.389 125.720 129.691  1.00 12.10           N
ATOM   1035  CA  TYR A 234     114.599 124.566 129.189  1.00 12.10           C
ATOM   1036  C   TYR A 234     113.099 124.822 129.340  1.00 12.10           C
ATOM   1037  O   TYR A 234     112.340 124.387 128.470  1.00 12.10           O
ATOM   1038  CB  TYR A 234     115.115 123.238 129.742  1.00 12.10           C
ATOM   1039  CG  TYR A 234     116.533 122.913 129.356  1.00 12.10           C
ATOM   1040  CD1 TYR A 234     116.933 122.919 128.032  1.00 12.10           C
ATOM   1041  CD2 TYR A 234     117.477 122.588 130.315  1.00 12.10           C
ATOM   1042  CE1 TYR A 234     118.233 122.621 127.669  1.00 12.10           C
ATOM   1043  CE2 TYR A 234     118.782 122.285 129.969  1.00 12.10           C
ATOM   1044  CZ  TYR A 234     119.162 122.302 128.640  1.00 12.10           C
ATOM   1045  OH  TYR A 234     120.447 122.006 128.291  1.00 12.10           O
ATOM   1046  N   ILE A 235     112.685 125.483 130.420  1.00 12.24           N
ATOM   1047  CA  ILE A 235     111.242 125.810 130.613  1.00 12.24           C
ATOM   1048  C   ILE A 235     110.785 126.726 129.473  1.00 12.24           C
ATOM   1049  O   ILE A 235     109.725 126.449 128.900  1.00 12.24           O
ATOM   1050  CB  ILE A 235     111.006 126.442 131.997  1.00 12.24           C
ATOM   1051  CG1 ILE A 235     111.310 125.458 133.127  1.00 12.24           C
ATOM   1052  CG2 ILE A 235     109.600 127.009 132.112  1.00 12.24           C
ATOM   1053  CD1 ILE A 235     111.309 126.083 134.500  1.00 12.24           C
ATOM   1054  N   PHE A 236     111.581 127.737 129.120  1.00 12.40           N
ATOM   1055  CA  PHE A 236     111.228 128.657 128.008  1.00 12.40           C
ATOM   1056  C   PHE A 236     111.185 127.876 126.698  1.00 12.40           C
ATOM   1057  O   PHE A 236     110.268 128.097 125.903  1.00 12.40           O
ATOM   1058  CB  PHE A 236     112.241 129.798 127.906  1.00 12.40           C
ATOM   1059  CG  PHE A 236     112.114 130.676 126.688  1.00 12.40           C
ATOM   1060  CD1 PHE A 236     111.163 131.680 126.630  1.00 12.40           C
ATOM   1061  CD2 PHE A 236     112.962 130.514 125.606  1.00 12.40           C
ATOM   1062  CE1 PHE A 236     111.051 132.490 125.511  1.00 12.40           C
ATOM   1063  CE2 PHE A 236     112.851 131.324 124.487  1.00 12.40           C
ATOM   1064  CZ  PHE A 236     111.897 132.311 124.442  1.00 12.40           C
ATOM   1065  N   LEU A 237     112.151 126.989 126.489  1.00 13.53           N
ATOM   1066  CA  LEU A 237     112.218 126.236 125.216  1.00 13.53           C
ATOM   1067  C   LEU A 237     110.962 125.372 125.101  1.00 13.53           C
ATOM   1068  O   LEU A 237     110.368 125.362 124.018  1.00 13.53           O
ATOM   1069  CB  LEU A 237     113.479 125.377 125.241  1.00 13.53           C
ATOM   1070  CG  LEU A 237     114.204 125.209 123.911  1.00 13.53           C
ATOM   1071  CD1 LEU A 237     114.292 126.540 123.181  1.00 13.53           C
ATOM   1072  CD2 LEU A 237     115.591 124.629 124.132  1.00 13.53           C
ATOM   1073  N   ILE A 238     110.565 124.697 126.185  1.00 15.01           N
ATOM   1074  CA  ILE A 238     109.355 123.815 126.168  1.00 15.01           C
ATOM   1075  C   ILE A 238     108.088 124.652 125.955  1.00 15.01           C
ATOM   1076  O   ILE A 238     107.263 124.261 125.117  1.00 15.01           O
ATOM   1077  CB  ILE A 238     109.284 122.963 127.449  1.00 15.01           C
ATOM   1078  CG1 ILE A 238     110.398 121.916 127.481  1.00 15.01           C
ATOM   1079  CG2 ILE A 238     107.915 122.322 127.606  1.00 15.01           C
ATOM   1080  CD1 ILE A 238     110.446 121.112 128.758  1.00 15.01           C
ATOM   1081  N   VAL A 239     107.965 125.780 126.658  1.00 14.65           N
ATOM   1082  CA  VAL A 239     106.763 126.654 126.531  1.00 14.65           C
ATOM   1083  C   VAL A 239     106.691 127.217 125.108  1.00 14.65           C
ATOM   1084  O   VAL A 239     105.592 127.188 124.526  1.00 14.65           O
ATOM   1085  CB  VAL A 239     106.774 127.771 127.594  1.00 14.65           C
ATOM   1086  CG1 VAL A 239     105.909 128.960 127.209  1.00 14.65           C
ATOM   1087  CG2 VAL A 239     106.393 127.243 128.967  1.00 14.65           C
ATOM   1088  N   GLU A 240     107.815 127.660 124.546  1.00 15.52           N
ATOM   1089  CA  GLU A 240     107.787 128.310 123.208  1.00 15.52           C
ATOM   1090  C   GLU A 240     107.558 127.252 122.129  1.00 15.52           C
ATOM   1091  O   GLU A 240     107.034 127.614 121.063  1.00 15.52           O
ATOM   1092  CB  GLU A 240     109.064 129.114 122.962  1.00 15.52           C
ATOM   1093  N   LYS A 241     107.942 126.001 122.387  1.00 15.98           N
ATOM   1094  CA  LYS A 241     107.665 124.899 121.429  1.00 15.98           C
ATOM   1095  C   LYS A 241     106.575 123.992 122.001  1.00 15.98           C
ATOM   1096  O   LYS A 241     105.439 124.484 122.141  1.00 15.98           O
ATOM   1097  CB  LYS A 241     108.940 124.102 121.147  1.00 15.98           C
ATOM   1098  N   ARG A 252     112.833 132.883 113.002  1.00 12.61           N
ATOM   1099  CA  ARG A 252     112.251 133.322 114.301  1.00 12.61           C
ATOM   1100  C   ARG A 252     112.843 132.465 115.420  1.00 12.61           C
ATOM   1101  O   ARG A 252     112.642 132.817 116.580  1.00 12.61           O
ATOM   1102  CB  ARG A 252     110.723 133.200 114.274  1.00 12.61           C
ATOM   1103  N   ALA A 253     113.453 131.331 115.058  1.00 13.61           N
ATOM   1104  CA  ALA A 253     114.137 130.474 116.051  1.00 13.61           C
ATOM   1105  C   ALA A 253     115.462 131.099 116.516  1.00 13.61           C
ATOM   1106  O   ALA A 253     115.936 130.701 117.589  1.00 13.61           O
ATOM   1107  CB  ALA A 253     114.324 129.081 115.514  1.00 13.61           C
ATOM   1108  N   LEU A 254     116.098 131.916 115.673  1.00 12.17           N
ATOM   1109  CA  LEU A 254     117.411 132.522 116.025  1.00 12.17           C
ATOM   1110  C   LEU A 254     117.241 133.464 117.215  1.00 12.17           C
ATOM   1111  O   LEU A 254     118.130 133.459 118.070  1.00 12.17           O
ATOM   1112  CB  LEU A 254     117.980 133.263 114.822  1.00 12.17           C
ATOM   1113  N   ARG A 255     116.159 134.241 117.271  1.00 12.39           N
ATOM   1114  CA  ARG A 255     115.909 135.086 118.468  1.00 12.39           C
ATOM   1115  C   ARG A 255     115.677 134.178 119.682  1.00 12.39           C
ATOM   1116  O   ARG A 255     116.111 134.542 120.785  1.00 12.39           O
ATOM   1117  CB  ARG A 255     114.760 136.067 118.233  1.00 12.39           C
ATOM   1118  N   ILE A 256     115.018 133.038 119.479  1.00 13.57           N
ATOM   1119  CA  ILE A 256     114.766 132.078 120.595  1.00 13.57           C
ATOM   1120  C   ILE A 256     116.114 131.552 121.097  1.00 13.57           C
ATOM   1121  O   ILE A 256     116.308 131.533 122.318  1.00 13.57           O
ATOM   1122  CB  ILE A 256     113.819 130.943 120.157  1.00 13.57           C
ATOM   1123  CG1 ILE A 256     112.407 131.465 119.891  1.00 13.57           C
ATOM   1124  CG2 ILE A 256     113.812 129.809 121.170  1.00 13.57           C
ATOM   1125  CD1 ILE A 256     111.409 130.382 119.559  1.00 13.57           C
ATOM   1126  N   VAL A 257     117.018 131.187 120.190  1.00 10.33           N
ATOM   1127  CA  VAL A 257     118.369 130.693 120.589  1.00 10.33           C
ATOM   1128  C   VAL A 257     119.119 131.804 121.328  1.00 10.33           C
ATOM   1129  O   VAL A 257     119.777 131.501 122.322  1.00 10.33           O
ATOM   1130  CB  VAL A 257     119.155 130.151 119.386  1.00 10.33           C
ATOM   1131  CG1 VAL A 257     120.599 129.837 119.738  1.00 10.33           C
ATOM   1132  CG2 VAL A 257     118.480 128.932 118.784  1.00 10.33           C
ATOM   1133  N   ARG A 258     119.011 133.049 120.880  1.00 10.62           N
ATOM   1134  CA  ARG A 258     119.665 134.174 121.591  1.00 10.62           C
ATOM   1135  C   ARG A 258     119.067 134.366 122.986  1.00 10.62           C
ATOM   1136  O   ARG A 258     119.843 134.602 123.917  1.00 10.62           O
ATOM   1137  CB  ARG A 258     119.541 135.471 120.793  1.00 10.62           C
ATOM   1138  CG  ARG A 258     120.346 135.480 119.503  1.00 10.62           C
ATOM   1139  CD  ARG A 258     120.124 136.746 118.700  1.00 10.62           C
ATOM   1140  NE  ARG A 258     120.971 136.747 117.519  1.00 10.62           N
ATOM   1141  CZ  ARG A 258     120.571 136.396 116.304  1.00 10.62           C
ATOM   1142  NH1 ARG A 258     119.317 136.036 116.103  1.00 10.62           N
ATOM   1143  NH2 ARG A 258     121.418 136.424 115.292  1.00 10.62           N
ATOM   1144  N   PHE A 259     117.800 134.302 123.193  1.00 10.02           N
ATOM   1145  CA  PHE A 259     117.287 134.403 124.549  1.00 10.02           C
ATOM   1146  C   PHE A 259     117.762 133.230 125.368  1.00 10.02           C
ATOM   1147  O   PHE A 259     118.257 133.415 126.462  1.00 10.02           O
ATOM   1148  CB  PHE A 259     115.766 134.408 124.608  1.00 10.02           C
ATOM   1149  CG  PHE A 259     115.126 135.624 124.007  1.00 10.02           C
ATOM   1150  CD1 PHE A 259     115.879 136.568 123.330  1.00 10.02           C
ATOM   1151  CD2 PHE A 259     113.761 135.818 124.116  1.00 10.02           C
ATOM   1152  CE1 PHE A 259     115.280 137.684 122.774  1.00 10.02           C
ATOM   1153  CE2 PHE A 259     113.158 136.930 123.563  1.00 10.02           C
ATOM   1154  CZ  PHE A 259     113.918 137.865 122.891  1.00 10.02           C
ATOM   1155  N   THR A 260     117.629 131.997 124.836  1.00  7.87           N
ATOM   1156  CA  THR A 260     117.986 130.856 125.703  1.00  7.87           C
ATOM   1157  C   THR A 260     119.406 131.072 126.231  1.00  7.87           C
ATOM   1158  O   THR A 260     119.644 130.769 127.394  1.00  7.87           O
ATOM   1159  CB  THR A 260     117.771 129.512 125.008  1.00  7.87           C
ATOM   1160  CG2 THR A 260     116.323 129.258 124.666  1.00  7.87           C
ATOM   1161  OG1 THR A 260     118.569 129.470 123.828  1.00  7.87           O
ATOM   1162  N   LYS A 261     120.312 131.592 125.410  1.00  4.86           N
ATOM   1163  CA  LYS A 261     121.712 131.783 125.849  1.00  4.86           C
ATOM   1164  C   LYS A 261     121.763 132.776 127.006  1.00  4.86           C
ATOM   1165  O   LYS A 261     122.549 132.536 127.908  1.00  4.86           O
ATOM   1166  CB  LYS A 261     122.610 132.206 124.689  1.00  4.86           C
ATOM   1167  CG  LYS A 261     122.898 131.117 123.666  1.00  4.86           C
ATOM   1168  CD  LYS A 261     123.978 131.505 122.694  1.00  4.86           C
ATOM   1169  CE  LYS A 261     124.268 130.412 121.690  1.00  4.86           C
ATOM   1170  NZ  LYS A 261     124.685 129.159 122.357  1.00  4.86           N
ATOM   1171  N   ILE A 262     120.997 133.865 126.965  1.00  5.34           N
ATOM   1172  CA  ILE A 262     120.936 134.824 128.111  1.00  5.34           C
ATOM   1173  C   ILE A 262     120.246 134.195 129.330  1.00  5.34           C
ATOM   1174  O   ILE A 262     120.699 134.460 130.444  1.00  5.34           O
ATOM   1175  CB  ILE A 262     120.293 136.156 127.684  1.00  5.34           C
ATOM   1176  CG1 ILE A 262     120.809 136.622 126.324  1.00  5.34           C
ATOM   1177  CG2 ILE A 262     120.487 137.219 128.752  1.00  5.34           C
ATOM   1178  CD1 ILE A 262     120.098 137.839 125.788  1.00  5.34           C
ATOM   1179  N   LEU A 263     119.175 133.421 129.138  1.00  5.49           N
ATOM   1180  CA  LEU A 263     118.417 132.774 130.247  1.00  5.49           C
ATOM   1181  C   LEU A 263     119.270 131.703 130.937  1.00  5.49           C
ATOM   1182  O   LEU A 263     119.017 131.434 132.113  1.00  5.49           O
ATOM   1183  CB  LEU A 263     117.109 132.182 129.710  1.00  5.49           C
ATOM   1184  CG  LEU A 263     116.021 133.185 129.354  1.00  5.49           C
ATOM   1185  CD1 LEU A 263     114.785 132.462 128.851  1.00  5.49           C
ATOM   1186  CD2 LEU A 263     115.675 134.051 130.552  1.00  5.49           C
ATOM   1187  N   SER A 264     120.214 131.089 130.227  1.00  3.72           N
ATOM   1188  CA  SER A 264     121.031 129.996 130.802  1.00  3.72           C
ATOM   1189  C   SER A 264     122.214 130.585 131.555  1.00  3.72           C
ATOM   1190  O   SER A 264     123.053 129.815 132.011  1.00  3.72           O
ATOM   1191  CB  SER A 264     121.488 129.049 129.751  1.00  3.72           C
ATOM   1192  OG  SER A 264     121.995 129.745 128.630  1.00  3.72           O
ATOM   1193  N   LEU A 265     122.306 131.903 131.621  1.00  2.96           N
ATOM   1194  CA  LEU A 265     123.383 132.532 132.411  1.00  2.96           C
ATOM   1195  C   LEU A 265     122.763 132.971 133.733  1.00  2.96           C
ATOM   1196  O   LEU A 265     123.412 133.744 134.447  1.00  2.96           O
ATOM   1197  CB  LEU A 265     123.958 133.726 131.652  1.00  2.96           C
ATOM   1198  CG  LEU A 265     124.617 133.435 130.311  1.00  2.96           C
ATOM   1199  CD1 LEU A 265     124.612 134.689 129.460  1.00  2.96           C
ATOM   1200  CD2 LEU A 265     126.035 132.934 130.499  1.00  2.96           C
ATOM   1201  N   LEU A 266     121.528 132.566 134.010  1.00  3.12           N
ATOM   1202  CA  LEU A 266     120.922 132.844 135.336  1.00  3.12           C
ATOM   1203  C   LEU A 266     121.413 131.712 136.228  1.00  3.12           C
ATOM   1204  O   LEU A 266     121.151 131.766 137.424  1.00  3.12           O
ATOM   1205  CB  LEU A 266     119.393 132.851 135.241  1.00  3.12           C
ATOM   1206  CG  LEU A 266     118.764 134.035 134.515  1.00  3.12           C
ATOM   1207  CD1 LEU A 266     117.286 133.784 134.283  1.00  3.12           C
ATOM   1208  CD2 LEU A 266     118.966 135.312 135.308  1.00  3.12           C
ATOM   1209  N   ARG A 267     122.127 130.749 135.654  1.00  2.81           N
ATOM   1210  CA  ARG A 267     122.654 129.589 136.398  1.00  2.81           C
ATOM   1211  C   ARG A 267     124.024 129.977 136.918  1.00  2.81           C
ATOM   1212  O   ARG A 267     124.749 129.091 137.327  1.00  2.81           O
ATOM   1213  CB  ARG A 267     122.862 128.402 135.463  1.00  2.81           C
ATOM   1214  CG  ARG A 267     121.607 127.854 134.805  1.00  2.81           C
ATOM   1215  CD  ARG A 267     122.050 126.759 133.858  1.00  2.81           C
ATOM   1216  NE  ARG A 267     121.019 126.234 132.975  1.00  2.81           N
ATOM   1217  CZ  ARG A 267     120.315 125.137 133.225  1.00  2.81           C
ATOM   1218  NH1 ARG A 267     120.532 124.451 134.334  1.00  2.81           N
ATOM   1219  NH2 ARG A 267     119.417 124.706 132.364  1.00  2.81           N
ATOM   1220  N   LEU A 268     124.414 131.227 136.734  1.00  1.57           N
ATOM   1221  CA  LEU A 268     125.724 131.715 137.221  1.00  1.57           C
ATOM   1222  C   LEU A 268     125.459 132.425 138.538  1.00  1.57           C
ATOM   1223  O   LEU A 268     126.402 132.971 139.105  1.00  1.57           O
ATOM   1224  CB  LEU A 268     126.369 132.660 136.203  1.00  1.57           C
ATOM   1225  CG  LEU A 268     126.720 132.052 134.848  1.00  1.57           C
ATOM   1226  CD1 LEU A 268     127.456 133.068 133.997  1.00  1.57           C
ATOM   1227  CD2 LEU A 268     127.561 130.806 135.026  1.00  1.57           C
ATOM   1228  N   LEU A 269     124.212 132.392 139.004  1.00  2.04           N
ATOM   1229  CA  LEU A 269     123.860 132.995 140.312  1.00  2.04           C
ATOM   1230  C   LEU A 269     124.254 131.992 141.392  1.00  2.04           C
ATOM   1231  O   LEU A 269     124.185 132.344 142.565  1.00  2.04           O
ATOM   1232  CB  LEU A 269     122.371 133.333 140.344  1.00  2.04           C
ATOM   1233  CG  LEU A 269     121.957 134.590 139.589  1.00  2.04           C
ATOM   1234  CD1 LEU A 269     120.448 134.654 139.468  1.00  2.04           C
ATOM   1235  CD2 LEU A 269     122.484 135.826 140.292  1.00  2.04           C
ATOM   1236  N   ARG A 270     124.736 130.816 141.000  1.00  2.19           N
ATOM   1237  CA  ARG A 270     125.221 129.799 141.955  1.00  2.19           C
ATOM   1238  C   ARG A 270     126.477 130.376 142.593  1.00  2.19           C
ATOM   1239  O   ARG A 270     126.940 129.818 143.564  1.00  2.19           O
ATOM   1240  CB  ARG A 270     125.432 128.479 141.217  1.00  2.19           C
ATOM   1241  CG  ARG A 270     124.166 127.930 140.580  1.00  2.19           C
ATOM   1242  CD  ARG A 270     124.393 126.869 139.523  1.00  2.19           C
ATOM   1243  NE  ARG A 270     123.117 126.320 139.096  1.00  2.19           N
ATOM   1244  CZ  ARG A 270     122.969 125.395 138.158  1.00  2.19           C
ATOM   1245  NH1 ARG A 270     124.028 124.906 137.539  1.00  2.19           N
ATOM   1246  NH2 ARG A 270     121.764 124.963 137.839  1.00  2.19           N
ATOM   1247  N   LEU A 271     127.001 131.466 142.043  1.00  1.76           N
ATOM   1248  CA  LEU A 271     128.166 132.141 142.660  1.00  1.76           C
ATOM   1249  C   LEU A 271     127.755 132.583 144.060  1.00  1.76           C
ATOM   1250  O   LEU A 271     128.609 132.631 144.915  1.00  1.76           O
ATOM   1251  CB  LEU A 271     128.601 133.330 141.797  1.00  1.76           C
ATOM   1252  CG  LEU A 271     129.705 134.229 142.340  1.00  1.76           C
ATOM   1253  CD1 LEU A 271     130.967 133.439 142.596  1.00  1.76           C
ATOM   1254  CD2 LEU A 271     129.983 135.379 141.386  1.00  1.76           C
ATOM   1255  N   SER A 272     126.465 132.843 144.268  1.00  2.13           N
ATOM   1256  CA  SER A 272     125.976 133.243 145.607  1.00  2.13           C
ATOM   1257  C   SER A 272     126.250 132.085 146.552  1.00  2.13           C
ATOM   1258  O   SER A 272     126.889 132.311 147.563  1.00  2.13           O
ATOM   1259  CB  SER A 272     124.536 133.602 145.587  1.00  2.13           C
ATOM   1260  OG  SER A 272     123.728 132.469 145.317  1.00  2.13           O
ATOM   1261  N   ARG A 273     125.834 130.878 146.190  1.00  3.03           N
ATOM   1262  CA  ARG A 273     126.087 129.693 147.036  1.00  3.03           C
ATOM   1263  C   ARG A 273     127.588 129.426 147.158  1.00  3.03           C
ATOM   1264  O   ARG A 273     128.001 129.150 148.262  1.00  3.03           O
ATOM   1265  CB  ARG A 273     125.240 128.519 146.564  1.00  3.03           C
ATOM   1266  CG  ARG A 273     123.750 128.733 146.771  1.00  3.03           C
ATOM   1267  CD  ARG A 273     122.943 127.497 146.452  1.00  3.03           C
ATOM   1268  NE  ARG A 273     122.559 127.453 145.056  1.00  3.03           N
ATOM   1269  CZ  ARG A 273     121.694 126.585 144.557  1.00  3.03           C
ATOM   1270  NH1 ARG A 273     121.128 125.694 145.347  1.00  3.03           N
ATOM   1271  NH2 ARG A 273     121.392 126.616 143.277  1.00  3.03           N
ATOM   1272  N   LEU A 274     128.393 129.530 146.108  1.00  2.24           N
ATOM   1273  CA  LEU A 274     129.836 129.213 146.275  1.00  2.24           C
ATOM   1274  C   LEU A 274     130.417 130.203 147.271  1.00  2.24           C
ATOM   1275  O   LEU A 274     131.170 129.778 148.122  1.00  2.24           O
ATOM   1276  CB  LEU A 274     130.562 129.313 144.931  1.00  2.24           C
ATOM   1277  CG  LEU A 274     132.079 129.176 144.945  1.00  2.24           C
ATOM   1278  CD1 LEU A 274     132.483 127.718 144.848  1.00  2.24           C
ATOM   1279  CD2 LEU A 274     132.680 129.946 143.783  1.00  2.24           C
ATOM   1280  N   ILE A 275     130.059 131.477 147.166  1.00  2.46           N
ATOM   1281  CA  ILE A 275     130.592 132.517 148.087  1.00  2.46           C
ATOM   1282  C   ILE A 275     130.106 132.229 149.506  1.00  2.46           C
ATOM   1283  O   ILE A 275     130.938 132.264 150.411  1.00  2.46           O
ATOM   1284  CB  ILE A 275     130.171 133.919 147.620  1.00  2.46           C
ATOM   1285  CG1 ILE A 275     130.912 134.367 146.359  1.00  2.46           C
ATOM   1286  CG2 ILE A 275     130.311 134.936 148.734  1.00  2.46           C
ATOM   1287  CD1 ILE A 275     130.448 135.705 145.849  1.00  2.46           C
ATOM   1288  N   ARG A 276     128.821 131.918 149.691  1.00  3.48           N
ATOM   1289  CA  ARG A 276     128.260 131.688 151.047  1.00  3.48           C
ATOM   1290  C   ARG A 276     128.841 130.416 151.659  1.00  3.48           C
ATOM   1291  O   ARG A 276     129.239 130.480 152.817  1.00  3.48           O
ATOM   1292  CB  ARG A 276     126.732 131.656 151.016  1.00  3.48           C
ATOM   1293  CG  ARG A 276     126.078 132.913 150.466  1.00  3.48           C
ATOM   1294  CD  ARG A 276     124.593 132.939 150.757  1.00  3.48           C
ATOM   1295  NE  ARG A 276     123.972 131.625 150.836  1.00  3.48           N
ATOM   1296  CZ  ARG A 276     123.137 131.124 149.936  1.00  3.48           C
ATOM   1297  NH1 ARG A 276     122.812 131.827 148.867  1.00  3.48           N
ATOM   1298  NH2 ARG A 276     122.625 129.920 150.108  1.00  3.48           N
ATOM   1299  N   TYR A 277     128.917 129.321 150.908  1.00  3.80           N
ATOM   1300  CA  TYR A 277     129.435 128.029 151.428  1.00  3.80           C
ATOM   1301  C   TYR A 277     130.918 128.134 151.765  1.00  3.80           C
ATOM   1302  O   TYR A 277     131.324 127.589 152.786  1.00  3.80           O
ATOM   1303  CB  TYR A 277     129.148 126.879 150.467  1.00  3.80           C
ATOM   1304  CG  TYR A 277     127.692 126.547 150.282  1.00  3.80           C
ATOM   1305  CD1 TYR A 277     126.709 127.263 150.939  1.00  3.80           C
ATOM   1306  CD2 TYR A 277     127.298 125.516 149.448  1.00  3.80           C
ATOM   1307  CE1 TYR A 277     125.368 126.972 150.769  1.00  3.80           C
ATOM   1308  CE2 TYR A 277     125.963 125.206 149.273  1.00  3.80           C
ATOM   1309  CZ  TYR A 277     124.997 125.938 149.934  1.00  3.80           C
ATOM   1310  OH  TYR A 277     123.679 125.652 149.772  1.00  3.80           O
ATOM   1311  N   ILE A 278     131.703 128.808 150.932  1.00  4.40           N
ATOM   1312  CA  ILE A 278     133.163 128.978 151.180  1.00  4.40           C
ATOM   1313  C   ILE A 278     133.335 129.792 152.460  1.00  4.40           C
ATOM   1314  O   ILE A 278     134.178 129.421 153.262  1.00  4.40           O
ATOM   1315  CB  ILE A 278     133.866 129.625 149.974  1.00  4.40           C
ATOM   1316  CG1 ILE A 278     133.973 128.673 148.783  1.00  4.40           C
ATOM   1317  CG2 ILE A 278     135.227 130.177 150.354  1.00  4.40           C
ATOM   1318  CD1 ILE A 278     134.967 127.567 148.976  1.00  4.40           C
ATOM   1319  N   HIS A 279     132.546 130.848 152.654  1.00  5.66           N
ATOM   1320  CA  HIS A 279     132.645 131.696 153.875  1.00  5.66           C
ATOM   1321  C   HIS A 279     132.234 130.928 155.131  1.00  5.66           C
ATOM   1322  O   HIS A 279     132.853 131.165 156.165  1.00  5.66           O
ATOM   1323  CB  HIS A 279     131.878 133.008 153.727  1.00  5.66           C
ATOM   1324  CG  HIS A 279     132.534 133.973 152.803  1.00  5.66           C
ATOM   1325  CD2 HIS A 279     133.829 134.136 152.457  1.00  5.66           C
ATOM   1326  ND1 HIS A 279     131.825 134.924 152.100  1.00  5.66           N
ATOM   1327  CE1 HIS A 279     132.656 135.635 151.368  1.00  5.66           C
ATOM   1328  NE2 HIS A 279     133.889 135.170 151.567  1.00  5.66           N
ATOM   1329  N   GLN A 280     131.211 130.084 155.048  1.00  6.03           N
ATOM   1330  CA  GLN A 280     130.745 129.284 156.208  1.00  6.03           C
ATOM   1331  C   GLN A 280     131.832 128.292 156.591  1.00  6.03           C
ATOM   1332  O   GLN A 280     132.142 128.211 157.775  1.00  6.03           O
ATOM   1333  CB  GLN A 280     129.506 128.474 155.844  1.00  6.03           C
ATOM   1334  CG  GLN A 280     128.262 129.314 155.616  1.00  6.03           C
ATOM   1335  CD  GLN A 280     127.127 128.458 155.114  1.00  6.03           C
ATOM   1336  NE2 GLN A 280     126.057 129.103 154.685  1.00  6.03           N
ATOM   1337  OE1 GLN A 280     127.208 127.233 155.110  1.00  6.03           O
ATOM   1338  N   TRP A 281     132.394 127.581 155.624  1.00  7.67           N
ATOM   1339  CA  TRP A 281     133.367 126.516 155.963  1.00  7.67           C
ATOM   1340  C   TRP A 281     134.750 127.089 156.228  1.00  7.67           C
ATOM   1341  O   TRP A 281     135.530 126.407 156.885  1.00  7.67           O
ATOM   1342  CB  TRP A 281     133.329 125.385 154.938  1.00  7.67           C
ATOM   1343  CG  TRP A 281     132.043 124.644 155.098  1.00  7.67           C
ATOM   1344  CD1 TRP A 281     130.933 124.735 154.312  1.00  7.67           C
ATOM   1345  CD2 TRP A 281     131.688 123.778 156.192  1.00  7.67           C
ATOM   1346  CE2 TRP A 281     130.364 123.354 155.969  1.00  7.67           C
ATOM   1347  CE3 TRP A 281     132.365 123.296 157.317  1.00  7.67           C
ATOM   1348  NE1 TRP A 281     129.931 123.956 154.820  1.00  7.67           N
ATOM   1349  CZ2 TRP A 281     129.704 122.485 156.835  1.00  7.67           C
ATOM   1350  CZ3 TRP A 281     131.715 122.435 158.171  1.00  7.67           C
ATOM   1351  CH2 TRP A 281     130.402 122.035 157.930  1.00  7.67           C
ATOM   1352  N   GLU A 282     135.064 128.272 155.723  1.00  8.46           N
ATOM   1353  CA  GLU A 282     136.355 128.899 156.094  1.00  8.46           C
ATOM   1354  C   GLU A 282     136.304 129.312 157.564  1.00  8.46           C
ATOM   1355  O   GLU A 282     137.322 129.163 158.233  1.00  8.46           O
ATOM   1356  CB  GLU A 282     136.753 130.024 155.146  1.00  8.46           C
ATOM   1357  CG  GLU A 282     137.444 129.505 153.906  1.00  8.46           C
ATOM   1358  CD  GLU A 282     137.661 130.564 152.851  1.00  8.46           C
ATOM   1359  OE1 GLU A 282     137.295 131.724 153.104  1.00  8.46           O
ATOM   1360  OE2 GLU A 282     138.185 130.221 151.782  1.00  8.46           O
ATOM   1361  N   GLU A 283     135.168 129.826 158.034  1.00  9.85           N
ATOM   1362  CA  GLU A 283     135.024 130.183 159.470  1.00  9.85           C
ATOM   1363  C   GLU A 283     135.114 128.931 160.343  1.00  9.85           C
ATOM   1364  O   GLU A 283     135.753 129.002 161.397  1.00  9.85           O
ATOM   1365  CB  GLU A 283     133.739 130.966 159.721  1.00  9.85           C
ATOM   1366  CG  GLU A 283     133.792 132.376 159.167  1.00  9.85           C
ATOM   1367  CD  GLU A 283     132.517 133.173 159.358  1.00  9.85           C
ATOM   1368  OE1 GLU A 283     131.648 132.716 160.122  1.00  9.85           O
ATOM   1369  OE2 GLU A 283     132.393 134.247 158.734  1.00  9.85           O
ATOM   1370  N   ILE A 284     134.496 127.831 159.922  1.00 10.21           N
ATOM   1371  CA  ILE A 284     134.585 126.550 160.677  1.00 10.21           C
ATOM   1372  C   ILE A 284     136.040 126.079 160.688  1.00 10.21           C
ATOM   1373  O   ILE A 284     136.494 125.650 161.739  1.00 10.21           O
ATOM   1374  CB  ILE A 284     133.609 125.510 160.106  1.00 10.21           C
ATOM   1375  CG1 ILE A 284     132.186 125.774 160.600  1.00 10.21           C
ATOM   1376  CG2 ILE A 284     134.062 124.099 160.430  1.00 10.21           C
ATOM   1377  CD1 ILE A 284     131.125 125.683 159.540  1.00 10.21           C
ATOM   1378  N   PHE A 285     136.756 126.195 159.574  1.00 12.59           N
ATOM   1379  CA  PHE A 285     138.189 125.808 159.522  1.00 12.59           C
ATOM   1380  C   PHE A 285     139.059 126.734 160.373  1.00 12.59           C
ATOM   1381  O   PHE A 285     140.055 126.257 160.903  1.00 12.59           O
ATOM   1382  CB  PHE A 285     138.668 125.592 158.092  1.00 12.59           C
ATOM   1383  CG  PHE A 285     138.106 124.354 157.445  1.00 12.59           C
ATOM   1384  CD1 PHE A 285     137.596 123.327 158.220  1.00 12.59           C
ATOM   1385  CD2 PHE A 285     138.091 124.213 156.070  1.00 12.59           C
ATOM   1386  CE1 PHE A 285     137.078 122.186 157.632  1.00 12.59           C
ATOM   1387  CE2 PHE A 285     137.576 123.069 155.484  1.00 12.59           C
ATOM   1388  CZ  PHE A 285     137.070 122.059 156.264  1.00 12.59           C
ATOM   1389  N   HIS A 286     138.721 128.018 160.470  1.00 13.55           N
ATOM   1390  CA  HIS A 286     139.494 128.966 161.318  1.00 13.55           C
ATOM   1391  C   HIS A 286     139.434 128.516 162.778  1.00 13.55           C
ATOM   1392  O   HIS A 286     140.447 128.676 163.470  1.00 13.55           O
ATOM   1393  CB  HIS A 286     138.987 130.401 161.160  1.00 13.55           C
ATOM   1394  CG  HIS A 286     139.716 131.208 160.140  1.00 13.55           C
ATOM   1395  CD2 HIS A 286     139.358 131.614 158.903  1.00 13.55           C
ATOM   1396  ND1 HIS A 286     140.975 131.720 160.368  1.00 13.55           N
ATOM   1397  CE1 HIS A 286     141.368 132.395 159.310  1.00 13.55           C
ATOM   1398  NE2 HIS A 286     140.397 132.347 158.399  1.00 13.55           N
ATOM   1399  N   MET A 287     138.315 127.954 163.217  1.00 16.91           N
ATOM   1400  CA  MET A 287     138.236 127.423 164.569  1.00 16.91           C
ATOM   1401  C   MET A 287     138.994 126.112 164.625  1.00 16.91           C
ATOM   1402  O   MET A 287     139.724 125.848 165.578  1.00 16.91           O
ATOM   1403  CB  MET A 287     136.783 127.201 164.974  1.00 16.91           C
ATOM   1404  CG  MET A 287     136.059 128.459 165.418  1.00 16.91           C
ATOM   1405  SD  MET A 287     136.608 128.996 167.048  1.00 16.91           S
ATOM   1406  CE  MET A 287     136.211 127.546 168.023  1.00 16.91           C
ATOM   1407  N   THR A 288     138.824 125.286 163.600  1.00 15.69           N
ATOM   1408  CA  THR A 288     139.505 123.996 163.562  1.00 15.69           C
ATOM   1409  C   THR A 288     141.009 124.165 163.386  1.00 15.69           C
ATOM   1410  O   THR A 288     141.792 123.446 164.004  1.00 15.69           O
ATOM   1411  CB  THR A 288     138.956 123.114 162.427  1.00 15.69           C
ATOM   1412  CG2 THR A 288     139.284 121.654 162.689  1.00 15.69           C
ATOM   1413  OG1 THR A 288     137.534 123.272 162.339  1.00 15.69           O
ATOM   1414  N   TYR A 289     141.453 125.143 162.647  1.00 17.40           N
ATOM   1415  CA  TYR A 289     142.864 125.319 162.533  1.00 17.40           C
ATOM   1416  C   TYR A 289     143.111 126.785 162.576  1.00 17.40           C
ATOM   1417  O   TYR A 289     142.194 127.552 162.519  1.00 17.40           O
ATOM   1418  CB  TYR A 289     143.348 124.734 161.225  1.00 17.40           C
ATOM   1419  CG  TYR A 289     142.700 123.419 160.882  1.00 17.40           C
ATOM   1420  CD1 TYR A 289     143.091 122.251 161.509  1.00 17.40           C
ATOM   1421  CD2 TYR A 289     141.698 123.347 159.934  1.00 17.40           C
ATOM   1422  CE1 TYR A 289     142.501 121.045 161.199  1.00 17.40           C
ATOM   1423  CE2 TYR A 289     141.102 122.147 159.616  1.00 17.40           C
ATOM   1424  CZ  TYR A 289     141.509 121.000 160.252  1.00 17.40           C
ATOM   1425  OH  TYR A 289     140.916 119.799 159.940  1.00 17.40           O
ATOM   1426  N   ASP A 290     144.348 127.195 162.644  1.00 17.88           N
ATOM   1427  CA  ASP A 290     144.727 128.599 162.706  1.00 17.88           C
ATOM   1428  C   ASP A 290     145.241 129.112 161.389  1.00 17.88           C
ATOM   1429  O   ASP A 290     146.404 129.472 161.264  1.00 17.88           O
ATOM   1430  CB  ASP A 290     145.813 128.780 163.750  1.00 17.88           C
ATOM   1431  CG  ASP A 290     147.015 127.899 163.497  1.00 17.88           C
ATOM   1432  OD1 ASP A 290     146.907 126.960 162.682  1.00 17.88           O
ATOM   1433  OD2 ASP A 290     148.070 128.148 164.117  1.00 17.88           O
ATOM   1434  N   LEU A 291     144.388 129.141 160.396  1.00 16.42           N
ATOM   1435  CA  LEU A 291     144.776 129.618 159.096  1.00 16.42           C
ATOM   1436  C   LEU A 291     145.035 131.109 159.219  1.00 16.42           C
ATOM   1437  O   LEU A 291     144.296 131.805 159.899  1.00 16.42           O
ATOM   1438  CB  LEU A 291     143.674 129.326 158.088  1.00 16.42           C
ATOM   1439  CG  LEU A 291     143.067 127.932 157.967  1.00 16.42           C
ATOM   1440  CD1 LEU A 291     141.806 127.808 158.795  1.00 16.42           C
ATOM   1441  CD2 LEU A 291     144.071 126.846 158.305  1.00 16.42           C
ATOM   1442  N   ALA A 292     146.085 131.607 158.589  1.00 11.20           N
ATOM   1443  CA  ALA A 292     146.343 133.011 158.638  1.00 11.20           C
ATOM   1444  C   ALA A 292     145.239 133.661 157.888  1.00 11.20           C
ATOM   1445  O   ALA A 292     144.890 133.229 156.809  1.00 11.20           O
ATOM   1446  CB  ALA A 292     147.658 133.316 157.997  1.00 11.20           C
ATOM   1447  N   SER A 293     144.662 134.696 158.458  1.00  8.63           N
ATOM   1448  CA  SER A 293     143.546 135.416 157.801  1.00  8.63           C
ATOM   1449  C   SER A 293     143.978 135.937 156.438  1.00  8.63           C
ATOM   1450  O   SER A 293     143.190 135.819 155.505  1.00  8.63           O
ATOM   1451  CB  SER A 293     143.074 136.545 158.642  1.00  8.63           C
ATOM   1452  OG  SER A 293     142.001 137.221 158.010  1.00  8.63           O
ATOM   1453  N   ALA A 294     145.180 136.498 156.333  1.00  6.35           N
ATOM   1454  CA  ALA A 294     145.622 137.117 155.068  1.00  6.35           C
ATOM   1455  C   ALA A 294     145.742 136.071 153.967  1.00  6.35           C
ATOM   1456  O   ALA A 294     145.376 136.397 152.837  1.00  6.35           O
ATOM   1457  CB  ALA A 294     146.928 137.794 155.299  1.00  6.35           C
ATOM   1458  N   VAL A 295     146.279 134.890 154.274  1.00  7.02           N
ATOM   1459  CA  VAL A 295     146.440 133.803 153.268  1.00  7.02           C
ATOM   1460  C   VAL A 295     145.068 133.302 152.818  1.00  7.02           C
ATOM   1461  O   VAL A 295     144.925 132.993 151.643  1.00  7.02           O
ATOM   1462  CB  VAL A 295     147.346 132.678 153.786  1.00  7.02           C
ATOM   1463  CG1 VAL A 295     147.652 131.657 152.707  1.00  7.02           C
ATOM   1464  CG2 VAL A 295     148.633 133.235 154.365  1.00  7.02           C
ATOM   1465  N   VAL A 296     144.100 133.215 153.726  1.00  7.07           N
ATOM   1466  CA  VAL A 296     142.726 132.755 153.373  1.00  7.07           C
ATOM   1467  C   VAL A 296     142.061 133.820 152.511  1.00  7.07           C
ATOM   1468  O   VAL A 296     141.452 133.443 151.515  1.00  7.07           O
ATOM   1469  CB  VAL A 296     141.891 132.438 154.624  1.00  7.07           C
ATOM   1470  CG1 VAL A 296     140.403 132.401 154.342  1.00  7.07           C
ATOM   1471  CG2 VAL A 296     142.339 131.154 155.297  1.00  7.07           C
ATOM   1472  N   ARG A 297     142.201 135.098 152.856  1.00  4.99           N
ATOM   1473  CA  ARG A 297     141.539 136.199 152.113  1.00  4.99           C
ATOM   1474  C   ARG A 297     142.139 136.384 150.717  1.00  4.99           C
ATOM   1475  O   ARG A 297     141.369 136.612 149.788  1.00  4.99           O
ATOM   1476  CB  ARG A 297     141.536 137.474 152.953  1.00  4.99           C
ATOM   1477  CG  ARG A 297     140.645 137.403 154.185  1.00  4.99           C
ATOM   1478  CD  ARG A 297     140.812 138.635 155.045  1.00  4.99           C
ATOM   1479  NE  ARG A 297     140.527 139.849 154.298  1.00  4.99           N
ATOM   1480  CZ  ARG A 297     139.336 140.425 154.237  1.00  4.99           C
ATOM   1481  NH1 ARG A 297     138.314 139.902 154.893  1.00  4.99           N
ATOM   1482  NH2 ARG A 297     139.169 141.521 153.525  1.00  4.99           N
ATOM   1483  N   ILE A 298     143.462 136.300 150.577  1.00  3.80           N
ATOM   1484  CA  ILE A 298     144.122 136.500 149.255  1.00  3.80           C
ATOM   1485  C   ILE A 298     143.678 135.376 148.329  1.00  3.80           C
ATOM   1486  O   ILE A 298     143.438 135.659 147.172  1.00  3.80           O
ATOM   1487  CB  ILE A 298     145.653 136.648 149.344  1.00  3.80           C
ATOM   1488  CG1 ILE A 298     146.207 137.404 148.136  1.00  3.80           C
ATOM   1489  CG2 ILE A 298     146.359 135.321 149.545  1.00  3.80           C
ATOM   1490  CD1 ILE A 298     147.704 137.573 148.159  1.00  3.80           C
ATOM   1491  N   PHE A 299     143.558 134.153 148.827  1.00  5.16           N
ATOM   1492  CA  PHE A 299     143.129 132.997 148.004  1.00  5.16           C
ATOM   1493  C   PHE A 299     141.672 133.120 147.577  1.00  5.16           C
ATOM   1494  O   PHE A 299     141.348 132.662 146.490  1.00  5.16           O
ATOM   1495  CB  PHE A 299     143.584 131.683 148.625  1.00  5.16           C
ATOM   1496  CG  PHE A 299     145.010 131.352 148.265  1.00  5.16           C
ATOM   1497  CD1 PHE A 299     145.325 130.877 147.003  1.00  5.16           C
ATOM   1498  CD2 PHE A 299     146.044 131.565 149.161  1.00  5.16           C
ATOM   1499  CE1 PHE A 299     146.634 130.595 146.655  1.00  5.16           C
ATOM   1500  CE2 PHE A 299     147.353 131.285 148.813  1.00  5.16           C
ATOM   1501  CZ  PHE A 299     147.646 130.802 147.561  1.00  5.16           C
ATOM   1502  N   ASN A 300     140.808 133.668 148.418  1.00  4.05           N
ATOM   1503  CA  ASN A 300     139.412 133.898 147.979  1.00  4.05           C
ATOM   1504  C   ASN A 300     139.410 134.897 146.823  1.00  4.05           C
ATOM   1505  O   ASN A 300     138.675 134.658 145.876  1.00  4.05           O
ATOM   1506  CB  ASN A 300     138.534 134.386 149.125  1.00  4.05           C
ATOM   1507  CG  ASN A 300     138.420 133.402 150.264  1.00  4.05           C
ATOM   1508  ND2 ASN A 300     137.652 133.752 151.277  1.00  4.05           N
ATOM   1509  OD1 ASN A 300     139.025 132.339 150.222  1.00  4.05           O
ATOM   1510  N   LEU A 301     140.198 135.975 146.892  1.00  2.31           N
ATOM   1511  CA  LEU A 301     140.305 136.922 145.749  1.00  2.31           C
ATOM   1512  C   LEU A 301     140.949 136.238 144.539  1.00  2.31           C
ATOM   1513  O   LEU A 301     140.445 136.443 143.456  1.00  2.31           O
ATOM   1514  CB  LEU A 301     141.080 138.176 146.144  1.00  2.31           C
ATOM   1515  CG  LEU A 301     140.990 139.329 145.154  1.00  2.31           C
ATOM   1516  CD1 LEU A 301     139.545 139.686 144.870  1.00  2.31           C
ATOM   1517  CD2 LEU A 301     141.724 140.530 145.699  1.00  2.31           C
ATOM   1518  N   ILE A 302     142.008 135.449 144.694  1.00  2.09           N
ATOM   1519  CA  ILE A 302     142.645 134.851 143.493  1.00  2.09           C
ATOM   1520  C   ILE A 302     141.596 133.945 142.848  1.00  2.09           C
ATOM   1521  O   ILE A 302     141.564 133.878 141.633  1.00  2.09           O
ATOM   1522  CB  ILE A 302     143.959 134.135 143.838  1.00  2.09           C
ATOM   1523  CG1 ILE A 302     144.987 135.112 144.408  1.00  2.09           C
ATOM   1524  CG2 ILE A 302     144.511 133.374 142.646  1.00  2.09           C
ATOM   1525  CD1 ILE A 302     146.204 134.450 144.996  1.00  2.09           C
ATOM   1526  N   GLY A 303     140.777 133.255 143.627  1.00  1.26           N
ATOM   1527  CA  GLY A 303     139.692 132.467 143.017  1.00  1.26           C
ATOM   1528  C   GLY A 303     138.658 133.341 142.341  1.00  1.26           C
ATOM   1529  O   GLY A 303     138.223 132.990 141.252  1.00  1.26           O
ATOM   1530  N   MET A 304     138.257 134.435 142.978  1.00  0.97           N
ATOM   1531  CA  MET A 304     137.253 135.371 142.409  1.00  0.97           C
ATOM   1532  C   MET A 304     137.826 136.075 141.180  1.00  0.97           C
ATOM   1533  O   MET A 304     137.074 136.267 140.240  1.00  0.97           O
ATOM   1534  CB  MET A 304     136.834 136.402 143.458  1.00  0.97           C
ATOM   1535  CG  MET A 304     135.714 137.308 143.023  1.00  0.97           C
ATOM   1536  SD  MET A 304     134.225 136.355 142.688  1.00  0.97           S
ATOM   1537  CE  MET A 304     133.826 135.792 144.339  1.00  0.97           C
ATOM   1538  N   MET A 305     139.097 136.470 141.195  1.00  0.49           N
ATOM   1539  CA  MET A 305     139.743 137.120 140.029  1.00  0.49           C
ATOM   1540  C   MET A 305     139.818 136.153 138.851  1.00  0.49           C
ATOM   1541  O   MET A 305     139.546 136.582 137.746  1.00  0.49           O
ATOM   1542  CB  MET A 305     141.158 137.587 140.365  1.00  0.49           C
ATOM   1543  CG  MET A 305     141.211 138.828 141.212  1.00  0.49           C
ATOM   1544  SD  MET A 305     142.905 139.198 141.703  1.00  0.49           S
ATOM   1545  CE  MET A 305     143.651 139.527 140.108  1.00  0.49           C
ATOM   1546  N   LEU A 306     140.183 134.898 139.082  1.00  0.20           N
ATOM   1547  CA  LEU A 306     140.241 133.886 137.998  1.00  0.20           C
ATOM   1548  C   LEU A 306     138.838 133.655 137.435  1.00  0.20           C
ATOM   1549  O   LEU A 306     138.722 133.516 136.222  1.00  0.20           O
ATOM   1550  CB  LEU A 306     140.855 132.586 138.522  1.00  0.20           C
ATOM   1551  CG  LEU A 306     142.349 132.603 138.826  1.00  0.20           C
ATOM   1552  CD1 LEU A 306     142.785 131.277 139.427  1.00  0.20           C
ATOM   1553  CD2 LEU A 306     143.152 132.906 137.575  1.00  0.20           C
ATOM   1554  N   LEU A 307     137.820 133.578 138.288  1.00  0.31           N
ATOM   1555  CA  LEU A 307     136.428 133.342 137.822  1.00  0.31           C
ATOM   1556  C   LEU A 307     135.921 134.543 137.028  1.00  0.31           C
ATOM   1557  O   LEU A 307     135.268 134.324 136.024  1.00  0.31           O
ATOM   1558  CB  LEU A 307     135.509 133.098 139.014  1.00  0.31           C
ATOM   1559  CG  LEU A 307     134.131 132.533 138.701  1.00  0.31           C
ATOM   1560  CD1 LEU A 307     134.257 131.231 137.939  1.00  0.31           C
ATOM   1561  CD2 LEU A 307     133.341 132.320 139.981  1.00  0.31           C
ATOM   1562  N   LEU A 308     136.157 135.766 137.502  1.00  0.20           N
ATOM   1563  CA  LEU A 308     135.702 136.988 136.790  1.00  0.20           C
ATOM   1564  C   LEU A 308     136.460 137.126 135.470  1.00  0.20           C
ATOM   1565  O   LEU A 308     135.882 137.638 134.527  1.00  0.20           O
ATOM   1566  CB  LEU A 308     135.827 138.225 137.680  1.00  0.20           C
ATOM   1567  CG  LEU A 308     134.860 138.271 138.861  1.00  0.20           C
ATOM   1568  CD1 LEU A 308     135.015 139.571 139.619  1.00  0.20           C
ATOM   1569  CD2 LEU A 308     133.422 138.094 138.395  1.00  0.20           C
ATOM   1570  N   CYS A 309     137.746 136.788 135.433  1.00  0.27           N
ATOM   1571  CA  CYS A 309     138.519 136.825 134.172  1.00  0.27           C
ATOM   1572  C   CYS A 309     137.963 135.791 133.199  1.00  0.27           C
ATOM   1573  O   CYS A 309     137.895 136.106 132.018  1.00  0.27           O
ATOM   1574  CB  CYS A 309     139.993 136.571 134.441  1.00  0.27           C
ATOM   1575  SG  CYS A 309     141.015 136.637 132.958  1.00  0.27           S
ATOM   1576  N   HIS A 310     137.555 134.614 133.661  1.00  0.27           N
ATOM   1577  CA  HIS A 310     136.945 133.584 132.782  1.00  0.27           C
ATOM   1578  C   HIS A 310     135.638 134.132 132.229  1.00  0.27           C
ATOM   1579  O   HIS A 310     135.440 134.038 131.019  1.00  0.27           O
ATOM   1580  CB  HIS A 310     136.731 132.300 133.583  1.00  0.27           C
ATOM   1581  CG  HIS A 310     135.991 131.221 132.886  1.00  0.27           C
ATOM   1582  CD2 HIS A 310     134.700 130.839 132.948  1.00  0.27           C
ATOM   1583  ND1 HIS A 310     136.609 130.351 132.030  1.00  0.27           N
ATOM   1584  CE1 HIS A 310     135.732 129.490 131.572  1.00  0.27           C
ATOM   1585  NE2 HIS A 310     134.555 129.771 132.115  1.00  0.27           N
ATOM   1586  N   TRP A 311     134.774 134.671 133.084  1.00  0.22           N
ATOM   1587  CA  TRP A 311     133.458 135.213 132.675  1.00  0.22           C
ATOM   1588  C   TRP A 311     133.609 136.433 131.771  1.00  0.22           C
ATOM   1589  O   TRP A 311     132.796 136.554 130.869  1.00  0.22           O
ATOM   1590  CB  TRP A 311     132.628 135.542 133.908  1.00  0.22           C
ATOM   1591  CG  TRP A 311     132.132 134.368 134.686  1.00  0.22           C
ATOM   1592  CD1 TRP A 311     132.356 133.047 134.435  1.00  0.22           C
ATOM   1593  CD2 TRP A 311     131.306 134.419 135.857  1.00  0.22           C
ATOM   1594  CE2 TRP A 311     131.074 133.091 136.257  1.00  0.22           C
ATOM   1595  CE3 TRP A 311     130.741 135.455 136.605  1.00  0.22           C
ATOM   1596  NE1 TRP A 311     131.729 132.276 135.373  1.00  0.22           N
ATOM   1597  CZ2 TRP A 311     130.303 132.773 137.373  1.00  0.22           C
ATOM   1598  CZ3 TRP A 311     129.979 135.144 137.703  1.00  0.22           C
ATOM   1599  CH2 TRP A 311     129.765 133.821 138.082  1.00  0.22           C
ATOM   1600  N   ASP A 312     134.562 137.331 132.025  1.00  0.33           N
ATOM   1601  CA  ASP A 312     134.813 138.477 131.105  1.00  0.33           C
ATOM   1602  C   ASP A 312     135.290 137.953 129.757  1.00  0.33           C
ATOM   1603  O   ASP A 312     134.858 138.487 128.759  1.00  0.33           O
ATOM   1604  CB  ASP A 312     135.845 139.480 131.602  1.00  0.33           C
ATOM   1605  CG  ASP A 312     135.417 140.285 132.811  1.00  0.33           C
ATOM   1606  OD1 ASP A 312     134.212 140.285 133.124  1.00  0.33           O
ATOM   1607  OD2 ASP A 312     136.303 140.901 133.434  1.00  0.33           O
ATOM   1608  N   GLY A 313     136.129 136.933 129.722  1.00  0.19           N
ATOM   1609  CA  GLY A 313     136.517 136.385 128.420  1.00  0.19           C
ATOM   1610  C   GLY A 313     135.327 135.856 127.665  1.00  0.19           C
ATOM   1611  O   GLY A 313     135.224 136.122 126.478  1.00  0.19           O
ATOM   1612  N   CYS A 314     134.438 135.141 128.332  1.00  0.48           N
ATOM   1613  CA  CYS A 314     133.218 134.611 127.684  1.00  0.48           C
ATOM   1614  C   CYS A 314     132.290 135.749 127.253  1.00  0.48           C
ATOM   1615  O   CYS A 314     131.716 135.619 126.182  1.00  0.48           O
ATOM   1616  CB  CYS A 314     132.541 133.595 128.588  1.00  0.48           C
ATOM   1617  SG  CYS A 314     133.629 132.235 129.083  1.00  0.48           S
ATOM   1618  N   LEU A 315     132.142 136.811 128.049  1.00  0.42           N
ATOM   1619  CA  LEU A 315     131.231 137.946 127.731  1.00  0.42           C
ATOM   1620  C   LEU A 315     131.730 138.633 126.474  1.00  0.42           C
ATOM   1621  O   LEU A 315     130.907 139.061 125.676  1.00  0.42           O
ATOM   1622  CB  LEU A 315     131.194 138.943 128.887  1.00  0.42           C
ATOM   1623  CG  LEU A 315     130.147 140.047 128.789  1.00  0.42           C
ATOM   1624  CD1 LEU A 315     128.750 139.459 128.824  1.00  0.42           C
ATOM   1625  CD2 LEU A 315     130.331 141.043 129.917  1.00  0.42           C
ATOM   1626  N   GLN A 316     133.039 138.738 126.318  1.00  0.53           N
ATOM   1627  CA  GLN A 316     133.641 139.411 125.148  1.00  0.53           C
ATOM   1628  C   GLN A 316     133.309 138.643 123.877  1.00  0.53           C
ATOM   1629  O   GLN A 316     133.393 139.245 122.834  1.00  0.53           O
ATOM   1630  CB  GLN A 316     135.107 139.724 125.429  1.00  0.53           C
ATOM   1631  CG  GLN A 316     135.231 140.658 126.618  1.00  0.53           C
ATOM   1632  CD  GLN A 316     136.548 141.376 126.674  1.00  0.53           C
ATOM   1633  NE2 GLN A 316     136.688 142.248 127.655  1.00  0.53           N
ATOM   1634  OE1 GLN A 316     137.420 141.157 125.848  1.00  0.53           O
ATOM   1635  N   PHE A 317     133.018 137.352 123.950  1.00  0.78           N
ATOM   1636  CA  PHE A 317     132.570 136.626 122.738  1.00  0.78           C
ATOM   1637  C   PHE A 317     131.044 136.476 122.724  1.00  0.78           C
ATOM   1638  O   PHE A 317     130.496 136.458 121.635  1.00  0.78           O
ATOM   1639  CB  PHE A 317     133.317 135.303 122.603  1.00  0.78           C
ATOM   1640  CG  PHE A 317     133.075 134.505 121.351  1.00  0.78           C
ATOM   1641  CD1 PHE A 317     132.026 133.611 121.273  1.00  0.78           C
ATOM   1642  CD2 PHE A 317     133.936 134.610 120.276  1.00  0.78           C
ATOM   1643  CE1 PHE A 317     131.817 132.860 120.130  1.00  0.78           C
ATOM   1644  CE2 PHE A 317     133.726 133.860 119.134  1.00  0.78           C
ATOM   1645  CZ  PHE A 317     132.672 132.984 119.067  1.00  0.78           C
ATOM   1646  N   LEU A 318     130.369 136.403 123.872  1.00  1.04           N
ATOM   1647  CA  LEU A 318     128.885 136.325 123.873  1.00  1.04           C
ATOM   1648  C   LEU A 318     128.255 137.603 123.333  1.00  1.04           C
ATOM   1649  O   LEU A 318     127.364 137.481 122.512  1.00  1.04           O
ATOM   1650  CB  LEU A 318     128.351 136.033 125.273  1.00  1.04           C
ATOM   1651  CG  LEU A 318     126.861 135.736 125.374  1.00  1.04           C
ATOM   1652  CD1 LEU A 318     126.542 134.359 124.827  1.00  1.04           C
ATOM   1653  CD2 LEU A 318     126.414 135.846 126.813  1.00  1.04           C
ATOM   1654  N   VAL A 319     128.693 138.788 123.744  1.00  1.23           N
ATOM   1655  CA  VAL A 319     127.992 139.992 123.218  1.00  1.23           C
ATOM   1656  C   VAL A 319     128.161 140.035 121.697  1.00  1.23           C
ATOM   1657  O   VAL A 319     127.146 140.238 121.029  1.00  1.23           O
ATOM   1658  CB  VAL A 319     128.394 141.281 123.947  1.00  1.23           C
ATOM   1659  CG1 VAL A 319     127.760 142.506 123.319  1.00  1.23           C
ATOM   1660  CG2 VAL A 319     128.041 141.199 125.420  1.00  1.23           C
ATOM   1661  N   PRO A 320     129.345 139.806 121.081  1.00  1.53           N
ATOM   1662  CA  PRO A 320     129.456 139.683 119.626  1.00  1.53           C
ATOM   1663  C   PRO A 320     128.643 138.528 119.025  1.00  1.53           C
ATOM   1664  O   PRO A 320     128.050 138.759 118.017  1.00  1.53           O
ATOM   1665  CB  PRO A 320     130.941 139.418 119.415  1.00  1.53           C
ATOM   1666  CG  PRO A 320     131.568 140.240 120.487  1.00  1.53           C
ATOM   1667  CD  PRO A 320     130.675 139.948 121.672  1.00  1.53           C
ATOM   1668  N   LEU A 321     128.598 137.349 119.650  1.00  1.72           N
ATOM   1669  CA  LEU A 321     127.785 136.198 119.153  1.00  1.72           C
ATOM   1670  C   LEU A 321     126.297 136.537 119.160  1.00  1.72           C
ATOM   1671  O   LEU A 321     125.619 136.179 118.195  1.00  1.72           O
ATOM   1672  CB  LEU A 321     128.042 134.974 120.033  1.00  1.72           C
ATOM   1673  CG  LEU A 321     127.025 133.842 119.949  1.00  1.72           C
ATOM   1674  CD1 LEU A 321     127.165 133.082 118.644  1.00  1.72           C
ATOM   1675  CD2 LEU A 321     127.199 132.898 121.123  1.00  1.72           C
ATOM   1676  N   LEU A 322     125.801 137.195 120.207  1.00  2.33           N
ATOM   1677  CA  LEU A 322     124.343 137.450 120.328  1.00  2.33           C
ATOM   1678  C   LEU A 322     123.949 138.536 119.333  1.00  2.33           C
ATOM   1679  O   LEU A 322     122.753 138.809 119.212  1.00  2.33           O
ATOM   1680  CB  LEU A 322     124.019 137.852 121.770  1.00  2.33           C
ATOM   1681  CG  LEU A 322     124.129 136.744 122.809  1.00  2.33           C
ATOM   1682  CD1 LEU A 322     123.694 137.261 124.165  1.00  2.33           C
ATOM   1683  CD2 LEU A 322     123.294 135.543 122.407  1.00  2.33           C
ATOM   1684  N   GLN A 323     124.917 139.101 118.618  1.00  3.08           N
ATOM   1685  CA  GLN A 323     124.642 140.173 117.629  1.00  3.08           C
ATOM   1686  C   GLN A 323     125.020 139.653 116.247  1.00  3.08           C
ATOM   1687  O   GLN A 323     125.205 140.478 115.352  1.00  3.08           O
ATOM   1688  CB  GLN A 323     125.425 141.434 117.981  1.00  3.08           C
ATOM   1689  CG  GLN A 323     124.966 142.096 119.267  1.00  3.08           C
ATOM   1690  CD  GLN A 323     125.889 143.221 119.647  1.00  3.08           C
ATOM   1691  NE2 GLN A 323     125.553 143.911 120.722  1.00  3.08           N
ATOM   1692  OE1 GLN A 323     126.895 143.468 118.991  1.00  3.08           O
ATOM   1693  N   ASP A 324     125.123 138.335 116.099  1.00  4.22           N
ATOM   1694  CA  ASP A 324     125.481 137.695 114.805  1.00  4.22           C
ATOM   1695  C   ASP A 324     126.840 138.189 114.322  1.00  4.22           C
ATOM   1696  O   ASP A 324     126.972 138.402 113.113  1.00  4.22           O
ATOM   1697  CB  ASP A 324     124.396 137.873 113.748  1.00  4.22           C
ATOM   1698  N   PHE A 325     127.808 138.351 115.222  1.00  3.60           N
ATOM   1699  CA  PHE A 325     129.180 138.728 114.810  1.00  3.60           C
ATOM   1700  C   PHE A 325     129.142 139.973 113.925  1.00  3.60           C
ATOM   1701  O   PHE A 325     129.450 139.852 112.730  1.00  3.60           O
ATOM   1702  CB  PHE A 325     129.918 137.529 114.219  1.00  3.60           C
ATOM   1703  CG  PHE A 325     130.100 136.382 115.175  1.00  3.60           C
ATOM   1704  CD1 PHE A 325     131.000 136.469 116.220  1.00  3.60           C
ATOM   1705  CD2 PHE A 325     129.373 135.214 115.024  1.00  3.60           C
ATOM   1706  CE1 PHE A 325     131.164 135.412 117.096  1.00  3.60           C
ATOM   1707  CE2 PHE A 325     129.542 134.157 115.901  1.00  3.60           C
ATOM   1708  CZ  PHE A 325     130.439 134.259 116.934  1.00  3.60           C
ATOM   1709  N   PRO A 326     128.803 141.165 114.458  1.00  4.35           N
ATOM   1710  CA  PRO A 326     128.644 142.362 113.640  1.00  4.35           C
ATOM   1711  C   PRO A 326     129.970 142.669 112.940  1.00  4.35           C
ATOM   1712  O   PRO A 326     130.982 142.274 113.449  1.00  4.35           O
ATOM   1713  CB  PRO A 326     128.288 143.450 114.657  1.00  4.35           C
ATOM   1714  CG  PRO A 326     128.779 142.927 115.975  1.00  4.35           C
ATOM   1715  CD  PRO A 326     128.589 141.432 115.877  1.00  4.35           C
ATOM   1716  N   PRO A 327     130.019 143.354 111.765  1.00  4.83           N
ATOM   1717  CA  PRO A 327     131.280 143.534 111.033  1.00  4.83           C
ATOM   1718  C   PRO A 327     132.408 144.279 111.755  1.00  4.83           C
ATOM   1719  O   PRO A 327     133.523 144.186 111.302  1.00  4.83           O
ATOM   1720  CB  PRO A 327     130.870 144.319 109.786  1.00  4.83           C
ATOM   1721  CG  PRO A 327     129.632 145.051 110.205  1.00  4.83           C
ATOM   1722  CD  PRO A 327     128.914 144.025 111.049  1.00  4.83           C
ATOM   1723  N   ASP A 328     132.094 145.002 112.828  1.00  4.40           N
ATOM   1724  CA  ASP A 328     133.112 145.794 113.560  1.00  4.40           C
ATOM   1725  C   ASP A 328     133.516 145.096 114.862  1.00  4.40           C
ATOM   1726  O   ASP A 328     134.307 145.679 115.604  1.00  4.40           O
ATOM   1727  CB  ASP A 328     132.587 147.201 113.819  1.00  4.40           C
ATOM   1728  N   CYS A 329     132.973 143.914 115.134  1.00  3.26           N
ATOM   1729  CA  CYS A 329     133.297 143.171 116.373  1.00  3.26           C
ATOM   1730  C   CYS A 329     134.697 142.596 116.247  1.00  3.26           C
ATOM   1731  O   CYS A 329     135.094 142.299 115.130  1.00  3.26           O
ATOM   1732  CB  CYS A 329     132.293 142.066 116.636  1.00  3.26           C
ATOM   1733  SG  CYS A 329     132.509 140.621 115.574  1.00  3.26           S
ATOM   1734  N   TRP A 330     135.403 142.416 117.354  1.00  2.23           N
ATOM   1735  CA  TRP A 330     136.798 141.933 117.311  1.00  2.23           C
ATOM   1736  C   TRP A 330     136.864 140.553 116.668  1.00  2.23           C
ATOM   1737  O   TRP A 330     137.880 140.250 116.056  1.00  2.23           O
ATOM   1738  CB  TRP A 330     137.387 141.943 118.710  1.00  2.23           C
ATOM   1739  CG  TRP A 330     136.778 140.978 119.677  1.00  2.23           C
ATOM   1740  CD1 TRP A 330     135.712 141.200 120.493  1.00  2.23           C
ATOM   1741  CD2 TRP A 330     137.236 139.646 119.961  1.00  2.23           C
ATOM   1742  CE2 TRP A 330     136.379 139.120 120.946  1.00  2.23           C
ATOM   1743  CE3 TRP A 330     138.268 138.844 119.471  1.00  2.23           C
ATOM   1744  NE1 TRP A 330     135.464 140.089 121.248  1.00  2.23           N
ATOM   1745  CZ2 TRP A 330     136.526 137.830 121.446  1.00  2.23           C
ATOM   1746  CZ3 TRP A 330     138.414 137.569 119.967  1.00  2.23           C
ATOM   1747  CH2 TRP A 330     137.551 137.072 120.936  1.00  2.23           C
ATOM   1748  N   VAL A 331     135.788 139.747 116.867  1.00  3.00           N
ATOM   1749  CA  VAL A 331     135.773 138.400 116.320  1.00  3.00           C
ATOM   1750  C   VAL A 331     135.874 138.489 114.809  1.00  3.00           C
ATOM   1751  O   VAL A 331     136.716 137.833 114.196  1.00  3.00           O
ATOM   1752  CB  VAL A 331     134.499 137.637 116.715  1.00  3.00           C
ATOM   1753  CG1 VAL A 331     134.679 136.147 116.469  1.00  3.00           C
ATOM   1754  CG2 VAL A 331     134.155 137.904 118.173  1.00  3.00           C
ATOM   1755  N   SER A 332     135.060 139.305 114.208  1.00  3.53           N
ATOM   1756  CA  SER A 332     135.064 139.509 112.734  1.00  3.53           C
ATOM   1757  C   SER A 332     136.304 140.258 112.242  1.00  3.53           C
ATOM   1758  O   SER A 332     136.831 139.870 111.195  1.00  3.53           O
ATOM   1759  CB  SER A 332     133.809 140.143 112.263  1.00  3.53           C
ATOM   1760  OG  SER A 332     133.714 141.468 112.751  1.00  3.53           O
ATOM   1761  N   LEU A 333     136.738 141.300 112.954  1.00  3.94           N
ATOM   1762  CA  LEU A 333     137.926 142.109 112.558  1.00  3.94           C
ATOM   1763  C   LEU A 333     139.208 141.273 112.615  1.00  3.94           C
ATOM   1764  O   LEU A 333     140.060 141.487 111.750  1.00  3.94           O
ATOM   1765  CB  LEU A 333     138.032 143.360 113.435  1.00  3.94           C
ATOM   1766  CG  LEU A 333     137.019 144.464 113.163  1.00  3.94           C
ATOM   1767  CD1 LEU A 333     137.359 145.695 113.986  1.00  3.94           C
ATOM   1768  CD2 LEU A 333     136.992 144.815 111.687  1.00  3.94           C
ATOM   1769  N   ASN A 334     139.361 140.400 113.615  1.00  4.48           N
ATOM   1770  CA  ASN A 334     140.547 139.512 113.732  1.00  4.48           C
ATOM   1771  C   ASN A 334     140.278 138.227 112.939  1.00  4.48           C
ATOM   1772  O   ASN A 334     141.132 137.333 112.984  1.00  4.48           O
ATOM   1773  CB  ASN A 334     140.910 139.235 115.192  1.00  4.48           C
ATOM   1774  CG  ASN A 334     141.112 140.491 116.010  1.00  4.48           C
ATOM   1775  ND2 ASN A 334     141.160 140.346 117.323  1.00  4.48           N
ATOM   1776  OD1 ASN A 334     141.230 141.584 115.463  1.00  4.48           O
ATOM   1777  N   GLU A 335     139.134 138.140 112.258  1.00  5.31           N
ATOM   1778  CA  GLU A 335     138.780 136.966 111.414  1.00  5.31           C
ATOM   1779  C   GLU A 335     138.747 135.664 112.217  1.00  5.31           C
ATOM   1780  O   GLU A 335     139.199 134.647 111.674  1.00  5.31           O
ATOM   1781  CB  GLU A 335     139.703 136.910 110.202  1.00  5.31           C
ATOM   1782  N   MET A 336     138.160 135.667 113.416  1.00  5.76           N
ATOM   1783  CA  MET A 336     138.115 134.462 114.283  1.00  5.76           C
ATOM   1784  C   MET A 336     136.680 133.984 114.467  1.00  5.76           C
ATOM   1785  O   MET A 336     136.431 133.300 115.456  1.00  5.76           O
ATOM   1786  CB  MET A 336     138.699 134.754 115.667  1.00  5.76           C
ATOM   1787  CG  MET A 336     140.160 135.094 115.647  1.00  5.76           C
ATOM   1788  SD  MET A 336     140.584 135.547 117.319  1.00  5.76           S
ATOM   1789  CE  MET A 336     139.227 134.748 118.169  1.00  5.76           C
ATOM   1790  N   VAL A 337     135.769 134.343 113.567  1.00  7.82           N
ATOM   1791  CA  VAL A 337     134.361 133.849 113.636  1.00  7.82           C
ATOM   1792  C   VAL A 337     134.341 132.338 113.418  1.00  7.82           C
ATOM   1793  O   VAL A 337     133.547 131.669 114.092  1.00  7.82           O
ATOM   1794  CB  VAL A 337     133.467 134.567 112.613  1.00  7.82           C
ATOM   1795  CG1 VAL A 337     132.035 134.064 112.652  1.00  7.82           C
ATOM   1796  CG2 VAL A 337     133.508 136.074 112.779  1.00  7.82           C
ATOM   1797  N   ASN A 338     135.170 131.824 112.506  1.00 12.86           N
ATOM   1798  CA  ASN A 338     135.139 130.380 112.139  1.00 12.86           C
ATOM   1799  C   ASN A 338     136.276 129.582 112.785  1.00 12.86           C
ATOM   1800  O   ASN A 338     136.451 128.424 112.391  1.00 12.86           O
ATOM   1801  CB  ASN A 338     135.167 130.207 110.623  1.00 12.86           C
ATOM   1802  CG  ASN A 338     133.856 130.565 109.958  1.00 12.86           C
ATOM   1803  ND2 ASN A 338     133.917 130.984 108.706  1.00 12.86           N
ATOM   1804  OD1 ASN A 338     132.797 130.451 110.567  1.00 12.86           O
ATOM   1805  N   ASP A 339     137.017 130.167 113.724  1.00  9.27           N
ATOM   1806  CA  ASP A 339     138.145 129.472 114.402  1.00  9.27           C
ATOM   1807  C   ASP A 339     137.599 128.445 115.397  1.00  9.27           C
ATOM   1808  O   ASP A 339     136.395 128.460 115.651  1.00  9.27           O
ATOM   1809  CB  ASP A 339     139.112 130.459 115.049  1.00  9.27           C
ATOM   1810  CG  ASP A 339     140.136 131.022 114.084  1.00  9.27           C
ATOM   1811  OD1 ASP A 339     140.004 130.760 112.875  1.00  9.27           O
ATOM   1812  OD2 ASP A 339     141.061 131.710 114.550  1.00  9.27           O
ATOM   1813  N   SER A 340     138.450 127.553 115.896  1.00  5.25           N
ATOM   1814  CA  SER A 340     138.017 126.490 116.833  1.00  5.25           C
ATOM   1815  C   SER A 340     137.689 127.106 118.181  1.00  5.25           C
ATOM   1816  O   SER A 340     138.128 128.223 118.429  1.00  5.25           O
ATOM   1817  CB  SER A 340     139.106 125.501 116.990  1.00  5.25           C
ATOM   1818  OG  SER A 340     140.328 126.152 117.299  1.00  5.25           O
ATOM   1819  N   TRP A 341     136.963 126.390 119.032  1.00  2.58           N
ATOM   1820  CA  TRP A 341     136.547 126.949 120.338  1.00  2.58           C
ATOM   1821  C   TRP A 341     137.795 127.298 121.149  1.00  2.58           C
ATOM   1822  O   TRP A 341     137.727 128.215 121.952  1.00  2.58           O
ATOM   1823  CB  TRP A 341     135.587 126.014 121.067  1.00  2.58           C
ATOM   1824  CG  TRP A 341     136.191 124.947 121.925  1.00  2.58           C
ATOM   1825  CD1 TRP A 341     136.448 123.655 121.577  1.00  2.58           C
ATOM   1826  CD2 TRP A 341     136.558 125.068 123.311  1.00  2.58           C
ATOM   1827  CE2 TRP A 341     137.057 123.813 123.714  1.00  2.58           C
ATOM   1828  CE3 TRP A 341     136.533 126.115 124.238  1.00  2.58           C
ATOM   1829  NE1 TRP A 341     136.976 122.974 122.638  1.00  2.58           N
ATOM   1830  CZ2 TRP A 341     137.523 123.583 125.005  1.00  2.58           C
ATOM   1831  CZ3 TRP A 341     136.998 125.886 125.512  1.00  2.58           C
ATOM   1832  CH2 TRP A 341     137.482 124.636 125.889  1.00  2.58           C
ATOM   1833  N   GLY A 342     138.877 126.555 120.978  1.00  1.84           N
ATOM   1834  CA  GLY A 342     140.128 126.855 121.687  1.00  1.84           C
ATOM   1835  C   GLY A 342     140.723 128.172 121.272  1.00  1.84           C
ATOM   1836  O   GLY A 342     141.197 128.858 122.155  1.00  1.84           O
ATOM   1837  N   LYS A 343     140.719 128.506 119.983  1.00  2.07           N
ATOM   1838  CA  LYS A 343     141.392 129.742 119.510  1.00  2.07           C
ATOM   1839  C   LYS A 343     140.459 130.920 119.736  1.00  2.07           C
ATOM   1840  O   LYS A 343     140.965 132.036 119.845  1.00  2.07           O
ATOM   1841  CB  LYS A 343     141.850 129.600 118.062  1.00  2.07           C
ATOM   1842  CG  LYS A 343     142.827 130.668 117.591  1.00  2.07           C
ATOM   1843  CD  LYS A 343     143.896 130.148 116.659  1.00  2.07           C
ATOM   1844  CE  LYS A 343     144.949 131.189 116.342  1.00  2.07           C
ATOM   1845  NZ  LYS A 343     146.084 130.614 115.583  1.00  2.07           N
ATOM   1846  N   GLN A 344     139.150 130.685 119.785  1.00  2.19           N
ATOM   1847  CA  GLN A 344     138.177 131.736 120.153  1.00  2.19           C
ATOM   1848  C   GLN A 344     138.207 131.976 121.660  1.00  2.19           C
ATOM   1849  O   GLN A 344     138.235 133.132 122.035  1.00  2.19           O
ATOM   1850  CB  GLN A 344     136.803 131.326 119.649  1.00  2.19           C
ATOM   1851  CG  GLN A 344     136.632 131.446 118.148  1.00  2.19           C
ATOM   1852  CD  GLN A 344     135.274 130.933 117.748  1.00  2.19           C
ATOM   1853  NE2 GLN A 344     134.738 131.472 116.672  1.00  2.19           N
ATOM   1854  OE1 GLN A 344     134.708 130.063 118.398  1.00  2.19           O
ATOM   1855  N   TYR A 345     138.222 130.932 122.487  1.00  1.07           N
ATOM   1856  CA  TYR A 345     138.299 131.096 123.961  1.00  1.07           C
ATOM   1857  C   TYR A 345     139.642 131.661 124.390  1.00  1.07           C
ATOM   1858  O   TYR A 345     139.664 132.530 125.254  1.00  1.07           O
ATOM   1859  CB  TYR A 345     138.137 129.780 124.716  1.00  1.07           C
ATOM   1860  CG  TYR A 345     138.315 129.898 126.206  1.00  1.07           C
ATOM   1861  CD1 TYR A 345     137.490 130.712 126.959  1.00  1.07           C
ATOM   1862  CD2 TYR A 345     139.316 129.204 126.861  1.00  1.07           C
ATOM   1863  CE1 TYR A 345     137.652 130.839 128.326  1.00  1.07           C
ATOM   1864  CE2 TYR A 345     139.490 129.319 128.226  1.00  1.07           C
ATOM   1865  CZ  TYR A 345     138.655 130.137 128.960  1.00  1.07           C
ATOM   1866  OH  TYR A 345     138.823 130.251 130.305  1.00  1.07           O
ATOM   1867  N   SER A 346     140.735 131.170 123.821  1.00  0.92           N
ATOM   1868  CA  SER A 346     142.065 131.621 124.276  1.00  0.92           C
ATOM   1869  C   SER A 346     142.215 133.101 123.970  1.00  0.92           C
ATOM   1870  O   SER A 346     142.733 133.802 124.825  1.00  0.92           O
ATOM   1871  CB  SER A 346     143.115 130.838 123.619  1.00  0.92           C
ATOM   1872  OG  SER A 346     142.946 129.459 123.885  1.00  0.92           O
ATOM   1873  N   TYR A 347     141.798 133.630 122.888  1.00  1.40           N
ATOM   1874  CA  TYR A 347     141.935 135.048 122.542  1.00  1.40           C
ATOM   1875  C   TYR A 347     140.941 135.897 123.243  1.00  1.40           C
ATOM   1876  O   TYR A 347     141.183 137.061 123.414  1.00  1.40           O
ATOM   1877  CB  TYR A 347     141.769 135.266 121.069  1.00  1.40           C
ATOM   1878  CG  TYR A 347     142.596 136.408 120.560  1.00  1.40           C
ATOM   1879  CD2 TYR A 347     143.793 136.174 119.912  1.00  1.40           C
ATOM   1880  CD1 TYR A 347     142.199 137.720 120.747  1.00  1.40           C
ATOM   1881  CE2 TYR A 347     144.568 137.212 119.453  1.00  1.40           C
ATOM   1882  CE1 TYR A 347     142.968 138.766 120.290  1.00  1.40           C
ATOM   1883  CZ  TYR A 347     144.153 138.501 119.643  1.00  1.40           C
ATOM   1884  OH  TYR A 347     144.940 139.520 119.173  1.00  1.40           O
ATOM   1885  N   ALA A 348     139.745 135.346 123.555  1.00  0.82           N
ATOM   1886  CA  ALA A 348     138.797 136.072 124.420  1.00  0.82           C
ATOM   1887  C   ALA A 348     139.321 136.163 125.845  1.00  0.82           C
ATOM   1888  O   ALA A 348     139.164 137.228 126.410  1.00  0.82           O
ATOM   1889  CB  ALA A 348     137.464 135.419 124.369  1.00  0.82           C
ATOM   1890  N   LEU A 349     139.902 135.105 126.417  1.00  0.58           N
ATOM   1891  CA  LEU A 349     140.512 135.187 127.773  1.00  0.58           C
ATOM   1892  C   LEU A 349     141.698 136.133 127.716  1.00  0.58           C
ATOM   1893  O   LEU A 349     141.856 136.904 128.637  1.00  0.58           O
ATOM   1894  CB  LEU A 349     140.949 133.816 128.278  1.00  0.58           C
ATOM   1895  CG  LEU A 349     141.230 133.722 129.772  1.00  0.58           C
ATOM   1896  CD1 LEU A 349     139.988 134.086 130.554  1.00  0.58           C
ATOM   1897  CD2 LEU A 349     141.675 132.318 130.131  1.00  0.58           C
ATOM   1898  N   PHE A 350     142.492 136.077 126.651  1.00  0.71           N
ATOM   1899  CA  PHE A 350     143.684 136.944 126.525  1.00  0.71           C
ATOM   1900  C   PHE A 350     143.202 138.373 126.531  1.00  0.71           C
ATOM   1901  O   PHE A 350     143.760 139.195 127.213  1.00  0.71           O
ATOM   1902  CB  PHE A 350     144.306 136.755 125.148  1.00  0.71           C
ATOM   1903  CG  PHE A 350     145.324 137.781 124.735  1.00  0.71           C
ATOM   1904  CD1 PHE A 350     146.526 137.887 125.408  1.00  0.71           C
ATOM   1905  CD2 PHE A 350     145.090 138.610 123.653  1.00  0.71           C
ATOM   1906  CE1 PHE A 350     147.460 138.827 125.025  1.00  0.71           C
ATOM   1907  CE2 PHE A 350     146.024 139.552 123.270  1.00  0.71           C
ATOM   1908  CZ  PHE A 350     147.206 139.655 123.960  1.00  0.71           C
ATOM   1909  N   LYS A 351     142.144 138.645 125.785  1.00  0.67           N
ATOM   1910  CA  LYS A 351     141.598 140.013 125.692  1.00  0.67           C
ATOM   1911  C   LYS A 351     141.091 140.418 127.061  1.00  0.67           C
ATOM   1912  O   LYS A 351     141.402 141.504 127.463  1.00  0.67           O
ATOM   1913  CB  LYS A 351     140.537 140.019 124.605  1.00  0.67           C
ATOM   1914  CG  LYS A 351     140.136 141.378 124.097  1.00  0.67           C
ATOM   1915  CD  LYS A 351     139.241 141.251 122.921  1.00  0.67           C
ATOM   1916  CE  LYS A 351     138.597 142.570 122.556  1.00  0.67           C
ATOM   1917  NZ  LYS A 351     139.600 143.520 122.024  1.00  0.67           N
ATOM   1918  N   ALA A 352     140.413 139.553 127.810  1.00  0.38           N
ATOM   1919  CA  ALA A 352     139.815 139.932 129.112  1.00  0.38           C
ATOM   1920  C   ALA A 352     140.855 140.037 130.206  1.00  0.38           C
ATOM   1921  O   ALA A 352     140.666 140.875 131.079  1.00  0.38           O
ATOM   1922  CB  ALA A 352     138.854 138.892 129.523  1.00  0.38           C
ATOM   1923  N   MET A 353     141.850 139.157 130.224  1.00  0.45           N
ATOM   1924  CA  MET A 353     142.971 139.248 131.194  1.00  0.45           C
ATOM   1925  C   MET A 353     143.767 140.519 130.910  1.00  0.45           C
ATOM   1926  O   MET A 353     144.208 141.148 131.866  1.00  0.45           O
ATOM   1927  CB  MET A 353     143.896 138.043 131.060  1.00  0.45           C
ATOM   1928  CG  MET A 353     144.839 137.863 132.212  1.00  0.45           C
ATOM   1929  SD  MET A 353     145.731 136.312 132.035  1.00  0.45           S
ATOM   1930  CE  MET A 353     144.387 135.144 132.217  1.00  0.45           C
ATOM   1931  N   SER A 354     143.967 140.863 129.639  1.00  0.65           N
ATOM   1932  CA  SER A 354     144.756 142.061 129.279  1.00  0.65           C
ATOM   1933  C   SER A 354     144.063 143.311 129.802  1.00  0.65           C
ATOM   1934  O   SER A 354     144.764 144.141 130.363  1.00  0.65           O
ATOM   1935  CB  SER A 354     145.000 142.132 127.819  1.00  0.65           C
ATOM   1936  OG  SER A 354     143.845 142.566 127.133  1.00  0.65           O
ATOM   1937  N   HIS A 355     142.743 143.432 129.662  1.00  0.46           N
ATOM   1938  CA  HIS A 355     141.985 144.583 130.218  1.00  0.46           C
ATOM   1939  C   HIS A 355     142.072 144.555 131.741  1.00  0.46           C
ATOM   1940  O   HIS A 355     142.201 145.617 132.332  1.00  0.46           O
ATOM   1941  CB  HIS A 355     140.536 144.571 129.737  1.00  0.46           C
ATOM   1942  CG  HIS A 355     140.360 144.555 128.261  1.00  0.46           C
ATOM   1943  CD2 HIS A 355     141.075 145.113 127.265  1.00  0.46           C
ATOM   1944  ND1 HIS A 355     139.318 143.892 127.659  1.00  0.46           N
ATOM   1945  CE1 HIS A 355     139.398 144.041 126.356  1.00  0.46           C
ATOM   1946  NE2 HIS A 355     140.469 144.782 126.087  1.00  0.46           N
ATOM   1947  N   MET A 356     141.978 143.383 132.351  1.00  0.34           N
ATOM   1948  CA  MET A 356     141.987 143.276 133.828  1.00  0.34           C
ATOM   1949  C   MET A 356     143.324 143.693 134.444  1.00  0.34           C
ATOM   1950  O   MET A 356     143.293 144.458 135.409  1.00  0.34           O
ATOM   1951  CB  MET A 356     141.681 141.842 134.265  1.00  0.34           C
ATOM   1952  CG  MET A 356     142.165 141.527 135.673  1.00  0.34           C
ATOM   1953  SD  MET A 356     141.623 139.931 136.317  1.00  0.34           S
ATOM   1954  CE  MET A 356     139.848 140.173 136.356  1.00  0.34           C
ATOM   1955  N   LEU A 357     144.441 143.111 134.043  1.00  0.53           N
ATOM   1956  CA  LEU A 357     145.747 143.474 134.576  1.00  0.53           C
ATOM   1957  C   LEU A 357     146.074 144.780 133.885  1.00  0.53           C
ATOM   1958  O   LEU A 357     147.138 145.341 134.091  1.00  0.53           O
ATOM   1959  CB  LEU A 357     146.759 142.366 134.317  1.00  0.53           C
ATOM   1960  CG  LEU A 357     146.426 140.986 134.856  1.00  0.53           C
ATOM   1961  CD1 LEU A 357     147.006 139.926 133.950  1.00  0.53           C
ATOM   1962  CD2 LEU A 357     146.947 140.828 136.269  1.00  0.53           C
ATOM   1963  N   CYS A 358     145.119 145.284 133.108  1.00  1.63           N
ATOM   1964  CA  CYS A 358     145.292 146.579 132.455  1.00  1.63           C
ATOM   1965  C   CYS A 358     146.508 146.654 131.546  1.00  1.63           C
ATOM   1966  O   CYS A 358     147.120 147.713 131.422  1.00  1.63           O
ATOM   1967  CB  CYS A 358     145.361 147.694 133.507  1.00  1.63           C
ATOM   1968  SG  CYS A 358     144.089 147.581 134.786  1.00  1.63           S
ATOM   1969  N   ILE A 359     146.864 145.548 130.905  1.00  2.11           N
ATOM   1970  CA  ILE A 359     147.989 145.644 129.914  1.00  2.11           C
ATOM   1971  C   ILE A 359     147.717 146.415 128.607  1.00  2.11           C
ATOM   1972  O   ILE A 359     148.420 147.362 128.337  1.00  2.11           O
ATOM   1973  CB  ILE A 359     148.557 144.274 129.507  1.00  2.11           C
ATOM   1974  CG1 ILE A 359     149.126 143.547 130.728  1.00  2.11           C
ATOM   1975  CG2 ILE A 359     149.628 144.422 128.448  1.00  2.11           C
ATOM   1976  CD1 ILE A 359     150.118 144.349 131.544  1.00  2.11           C
ATOM   1977  N   GLY A 360     146.720 145.982 127.836  1.00  1.95           N
ATOM   1978  CA  GLY A 360     146.395 146.636 126.576  1.00  1.95           C
ATOM   1979  C   GLY A 360     145.159 146.043 125.922  1.00  1.95           C
ATOM   1980  O   GLY A 360     144.073 146.083 126.502  1.00  1.95           O
ATOM   1981  N   TYR A 361     145.309 145.499 124.720  1.00  2.73           N
ATOM   1982  CA  TYR A 361     144.175 144.908 124.015  1.00  2.73           C
ATOM   1983  C   TYR A 361     144.561 143.645 123.271  1.00  2.73           C
ATOM   1984  O   TYR A 361     145.741 143.310 123.174  1.00  2.73           O
ATOM   1985  CB  TYR A 361     143.570 145.909 123.029  1.00  2.73           C
ATOM   1986  CG  TYR A 361     142.847 147.053 123.692  1.00  2.73           C
ATOM   1987  CD1 TYR A 361     141.533 146.913 124.112  1.00  2.73           C
ATOM   1988  CD2 TYR A 361     143.475 148.272 123.897  1.00  2.73           C
ATOM   1989  CE1 TYR A 361     140.865 147.955 124.722  1.00  2.73           C
ATOM   1990  CE2 TYR A 361     142.814 149.321 124.505  1.00  2.73           C
ATOM   1991  CZ  TYR A 361     141.510 149.157 124.915  1.00  2.73           C
ATOM   1992  OH  TYR A 361     140.844 150.197 125.521  1.00  2.73           O
ATOM   1993  N   GLY A 362     143.566 142.938 122.746  1.00  4.40           N
ATOM   1994  CA  GLY A 362     143.844 141.739 121.980  1.00  4.40           C
ATOM   1995  C   GLY A 362     144.562 142.100 120.700  1.00  4.40           C
ATOM   1996  O   GLY A 362     145.677 141.638 120.457  1.00  4.40           O
ATOM   1997  N   ALA A 363     143.931 142.932 119.877  1.00  9.27           N
ATOM   1998  CA  ALA A 363     144.542 143.347 118.619  1.00  9.27           C
ATOM   1999  C   ALA A 363     144.557 144.864 118.469  1.00  9.27           C
ATOM   2000  O   ALA A 363     145.605 145.454 118.208  1.00  9.27           O
ATOM   2001  CB  ALA A 363     143.817 142.706 117.445  1.00  9.27           C
ATOM   2002  N   GLN A 364     143.400 145.497 118.634  1.00  9.79           N
ATOM   2003  CA  GLN A 364     143.312 146.947 118.473  1.00  9.79           C
ATOM   2004  C   GLN A 364     142.268 147.537 119.415  1.00  9.79           C
ATOM   2005  O   GLN A 364     141.528 146.800 120.068  1.00  9.79           O
ATOM   2006  CB  GLN A 364     142.984 147.296 117.019  1.00  9.79           C
ATOM   2007  CG  GLN A 364     143.135 148.768 116.671  1.00  9.79           C
ATOM   2008  CD  GLN A 364     144.556 149.270 116.848  1.00  9.79           C
ATOM   2009  NE2 GLN A 364     144.722 150.587 116.833  1.00  9.79           N
ATOM   2010  OE1 GLN A 364     145.493 148.485 116.990  1.00  9.79           O
ATOM   2011  N   ALA A 365     142.205 148.863 119.490  1.00  7.04           N
ATOM   2012  CA  ALA A 365     141.247 149.518 120.409  1.00  7.04           C
ATOM   2013  C   ALA A 365     139.828 149.309 119.898  1.00  7.04           C
ATOM   2014  O   ALA A 365     139.631 149.441 118.680  1.00  7.04           O
ATOM   2015  CB  ALA A 365     141.555 150.978 120.452  1.00  7.04           C
ATOM   2016  N   PRO A 366     138.801 149.044 120.749  1.00  3.66           N
ATOM   2017  CA  PRO A 366     137.455 148.737 120.257  1.00  3.66           C
ATOM   2018  C   PRO A 366     136.748 149.707 119.304  1.00  3.66           C
ATOM   2019  O   PRO A 366     136.469 150.787 119.716  1.00  3.66           O
ATOM   2020  CB  PRO A 366     136.670 148.746 121.551  1.00  3.66           C
ATOM   2021  CG  PRO A 366     137.610 148.144 122.533  1.00  3.66           C
ATOM   2022  CD  PRO A 366     138.859 148.916 122.221  1.00  3.66           C
ATOM   2023  N   VAL A 367     136.509 149.307 118.055  1.00  2.87           N
ATOM   2024  CA  VAL A 367     135.759 150.146 117.071  1.00  2.87           C
ATOM   2025  C   VAL A 367     134.259 150.274 117.377  1.00  2.87           C
ATOM   2026  O   VAL A 367     133.770 151.405 117.307  1.00  2.87           O
ATOM   2027  CB  VAL A 367     135.973 149.607 115.646  1.00  2.87           C
ATOM   2028  CG1 VAL A 367     135.290 150.466 114.596  1.00  2.87           C
ATOM   2029  CG2 VAL A 367     137.446 149.437 115.325  1.00  2.87           C
ATOM   2030  N   SER A 368     133.551 149.189 117.709  1.00  2.18           N
ATOM   2031  CA  SER A 368     132.069 149.235 117.853  1.00  2.18           C
ATOM   2032  C   SER A 368     131.630 149.678 119.241  1.00  2.18           C
ATOM   2033  O   SER A 368     132.488 149.765 120.097  1.00  2.18           O
ATOM   2034  CB  SER A 368     131.440 147.946 117.480  1.00  2.18           C
ATOM   2035  OG  SER A 368     131.947 146.898 118.271  1.00  2.18           O
ATOM   2036  N   MET A 369     130.346 149.970 119.418  1.00  1.13           N
ATOM   2037  CA  MET A 369     129.897 150.513 120.720  1.00  1.13           C
ATOM   2038  C   MET A 369     129.617 149.375 121.696  1.00  1.13           C
ATOM   2039  O   MET A 369     129.732 149.610 122.898  1.00  1.13           O
ATOM   2040  CB  MET A 369     128.702 151.451 120.577  1.00  1.13           C
ATOM   2041  CG  MET A 369     129.054 152.892 120.843  1.00  1.13           C
ATOM   2042  SD  MET A 369     127.575 153.902 121.033  1.00  1.13           S
ATOM   2043  CE  MET A 369     126.806 153.098 122.437  1.00  1.13           C
ATOM   2044  N   SER A 370     129.246 148.195 121.218  1.00  0.96           N
ATOM   2045  CA  SER A 370     129.132 147.060 122.164  1.00  0.96           C
ATOM   2046  C   SER A 370     130.530 146.769 122.698  1.00  0.96           C
ATOM   2047  O   SER A 370     130.644 146.518 123.892  1.00  0.96           O
ATOM   2048  CB  SER A 370     128.564 145.854 121.512  1.00  0.96           C
ATOM   2049  OG  SER A 370     129.446 145.336 120.532  1.00  0.96           O
ATOM   2050  N   ASP A 371     131.545 146.789 121.831  1.00  1.27           N
ATOM   2051  CA  ASP A 371     132.953 146.540 122.225  1.00  1.27           C
ATOM   2052  C   ASP A 371     133.476 147.660 123.116  1.00  1.27           C
ATOM   2053  O   ASP A 371     134.178 147.349 124.057  1.00  1.27           O
ATOM   2054  CB  ASP A 371     133.865 146.373 121.017  1.00  1.27           C
ATOM   2055  CG  ASP A 371     133.591 145.141 120.187  1.00  1.27           C
ATOM   2056  OD1 ASP A 371     132.511 144.548 120.352  1.00  1.27           O
ATOM   2057  OD2 ASP A 371     134.461 144.792 119.372  1.00  1.27           O
ATOM   2058  N   LEU A 372     133.214 148.912 122.859  1.00  0.68           N
ATOM   2059  CA  LEU A 372     133.767 150.004 123.654  1.00  0.68           C
ATOM   2060  C   LEU A 372     133.181 149.971 125.025  1.00  0.68           C
ATOM   2061  O   LEU A 372     133.840 150.362 125.955  1.00  0.68           O
ATOM   2062  CB  LEU A 372     133.524 151.384 123.034  1.00  0.68           C
ATOM   2063  CG  LEU A 372     134.413 151.897 121.928  1.00  0.68           C
ATOM   2064  CD1 LEU A 372     133.607 152.861 121.087  1.00  0.68           C
ATOM   2065  CD2 LEU A 372     135.588 152.608 122.556  1.00  0.68           C
ATOM   2066  N   TRP A 373     131.919 149.555 125.168  1.00  0.35           N
ATOM   2067  CA  TRP A 373     131.285 149.408 126.502  1.00  0.35           C
ATOM   2068  C   TRP A 373     131.626 148.108 127.228  1.00  0.35           C
ATOM   2069  O   TRP A 373     131.805 148.178 128.438  1.00  0.35           O
ATOM   2070  CB  TRP A 373     129.801 149.740 126.429  1.00  0.35           C
ATOM   2071  CG  TRP A 373     129.573 151.199 126.210  1.00  0.35           C
ATOM   2072  CD1 TRP A 373     129.261 151.814 125.037  1.00  0.35           C
ATOM   2073  CD2 TRP A 373     129.688 152.239 127.195  1.00  0.35           C
ATOM   2074  CE2 TRP A 373     129.408 153.454 126.539  1.00  0.35           C
ATOM   2075  CE3 TRP A 373     129.984 152.264 128.558  1.00  0.35           C
ATOM   2076  NE1 TRP A 373     129.149 153.161 125.227  1.00  0.35           N
ATOM   2077  CZ2 TRP A 373     129.417 154.676 127.203  1.00  0.35           C
ATOM   2078  CZ3 TRP A 373     129.994 153.474 129.216  1.00  0.35           C
ATOM   2079  CH2 TRP A 373     129.713 154.661 128.545  1.00  0.35           C
ATOM   2080  N   ILE A 374     131.719 146.960 126.562  1.00  0.40           N
ATOM   2081  CA  ILE A 374     132.128 145.684 127.189  1.00  0.40           C
ATOM   2082  C   ILE A 374     133.597 145.718 127.543  1.00  0.40           C
ATOM   2083  O   ILE A 374     134.004 145.041 128.455  1.00  0.40           O
ATOM   2084  CB  ILE A 374     131.838 144.462 126.325  1.00  0.40           C
ATOM   2085  CG1 ILE A 374     130.362 144.401 125.979  1.00  0.40           C
ATOM   2086  CG2 ILE A 374     132.221 143.202 127.062  1.00  0.40           C
ATOM   2087  CD1 ILE A 374     129.492 144.052 127.161  1.00  0.40           C
ATOM   2088  N   THR A 375     134.413 146.452 126.808  1.00  0.37           N
ATOM   2089  CA  THR A 375     135.830 146.671 127.180  1.00  0.37           C
ATOM   2090  C   THR A 375     135.902 147.554 128.414  1.00  0.37           C
ATOM   2091  O   THR A 375     136.711 147.262 129.274  1.00  0.37           O
ATOM   2092  CB  THR A 375     136.618 147.261 126.016  1.00  0.37           C
ATOM   2093  CG2 THR A 375     138.037 147.633 126.375  1.00  0.37           C
ATOM   2094  OG1 THR A 375     136.629 146.258 125.005  1.00  0.37           O
ATOM   2095  N   MET A 376     135.082 148.595 128.497  1.00  0.29           N
ATOM   2096  CA  MET A 376     135.061 149.496 129.676  1.00  0.29           C
ATOM   2097  C   MET A 376     134.534 148.781 130.917  1.00  0.29           C
ATOM   2098  O   MET A 376     135.031 149.077 131.989  1.00  0.29           O
ATOM   2099  CB  MET A 376     134.339 150.810 129.387  1.00  0.29           C
ATOM   2100  CG  MET A 376     135.091 151.671 128.407  1.00  0.29           C
ATOM   2101  SD  MET A 376     134.015 152.835 127.565  1.00  0.29           S
ATOM   2102  CE  MET A 376     133.536 153.861 128.947  1.00  0.29           C
ATOM   2103  N   LEU A 377     133.542 147.902 130.798  1.00  0.26           N
ATOM   2104  CA  LEU A 377     133.095 147.097 131.966  1.00  0.26           C
ATOM   2105  C   LEU A 377     134.232 146.184 132.415  1.00  0.26           C
ATOM   2106  O   LEU A 377     134.429 146.076 133.620  1.00  0.26           O
ATOM   2107  CB  LEU A 377     131.871 146.265 131.587  1.00  0.26           C
ATOM   2108  CG  LEU A 377     131.385 145.268 132.635  1.00  0.26           C
ATOM   2109  CD1 LEU A 377     130.726 145.991 133.798  1.00  0.26           C
ATOM   2110  CD2 LEU A 377     130.419 144.278 132.013  1.00  0.26           C
ATOM   2111  N   SER A 378     134.957 145.562 131.487  1.00  0.32           N
ATOM   2112  CA  SER A 378     136.037 144.616 131.849  1.00  0.32           C
ATOM   2113  C   SER A 378     137.239 145.400 132.356  1.00  0.32           C
ATOM   2114  O   SER A 378     137.984 144.845 133.148  1.00  0.32           O
ATOM   2115  CB  SER A 378     136.391 143.736 130.717  1.00  0.32           C
ATOM   2116  OG  SER A 378     137.126 144.445 129.742  1.00  0.32           O
ATOM   2117  N   MET A 379     137.413 146.646 131.923  1.00  0.33           N
ATOM   2118  CA  MET A 379     138.498 147.495 132.463  1.00  0.33           C
ATOM   2119  C   MET A 379     138.173 147.905 133.891  1.00  0.33           C
ATOM   2120  O   MET A 379     139.063 147.830 134.704  1.00  0.33           O
ATOM   2121  CB  MET A 379     138.697 148.755 131.613  1.00  0.33           C
ATOM   2122  CG  MET A 379     139.536 148.554 130.384  1.00  0.33           C
ATOM   2123  SD  MET A 379     139.243 149.826 129.144  1.00  0.33           S
ATOM   2124  CE  MET A 379     139.591 151.306 130.096  1.00  0.33           C
ATOM   2125  N   ILE A 380     136.947 148.333 134.204  1.00  0.32           N
ATOM   2126  CA  ILE A 380     136.544 148.767 135.581  1.00  0.32           C
ATOM   2127  C   ILE A 380     136.522 147.563 136.525  1.00  0.32           C
ATOM   2128  O   ILE A 380     137.006 147.711 137.646  1.00  0.32           O
ATOM   2129  CB  ILE A 380     135.191 149.495 135.572  1.00  0.32           C
ATOM   2130  CG1 ILE A 380     135.236 150.779 134.745  1.00  0.32           C
ATOM   2131  CG2 ILE A 380     134.702 149.763 136.983  1.00  0.32           C
ATOM   2132  CD1 ILE A 380     133.886 151.426 134.578  1.00  0.32           C
ATOM   2133  N   VAL A 381     135.986 146.415 136.097  1.00  0.45           N
ATOM   2134  CA  VAL A 381     135.998 145.164 136.917  1.00  0.45           C
ATOM   2135  C   VAL A 381     137.447 144.727 137.137  1.00  0.45           C
ATOM   2136  O   VAL A 381     137.783 144.363 138.256  1.00  0.45           O
ATOM   2137  CB  VAL A 381     135.168 144.050 136.256  1.00  0.45           C
ATOM   2138  CG1 VAL A 381     135.478 142.675 136.815  1.00  0.45           C
ATOM   2139  CG2 VAL A 381     133.680 144.337 136.323  1.00  0.45           C
ATOM   2140  N   GLY A 382     138.281 144.777 136.106  1.00  0.73           N
ATOM   2141  CA  GLY A 382     139.682 144.357 136.229  1.00  0.73           C
ATOM   2142  C   GLY A 382     140.525 145.234 137.118  1.00  0.73           C
ATOM   2143  O   GLY A 382     141.259 144.687 137.926  1.00  0.73           O
ATOM   2144  N   ALA A 383     140.426 146.547 136.977  1.00  0.35           N
ATOM   2145  CA  ALA A 383     141.195 147.491 137.809  1.00  0.35           C
ATOM   2146  C   ALA A 383     140.771 147.414 139.274  1.00  0.35           C
ATOM   2147  O   ALA A 383     141.650 147.518 140.117  1.00  0.35           O
ATOM   2148  CB  ALA A 383     140.991 148.867 137.286  1.00  0.35           C
ATOM   2149  N   THR A 384     139.476 147.287 139.567  1.00  0.30           N
ATOM   2150  CA  THR A 384     139.011 147.135 140.967  1.00  0.30           C
ATOM   2151  C   THR A 384     139.533 145.831 141.563  1.00  0.30           C
ATOM   2152  O   THR A 384     139.920 145.861 142.715  1.00  0.30           O
ATOM   2153  CB  THR A 384     137.500 147.285 141.080  1.00  0.30           C
ATOM   2154  CG2 THR A 384     137.034 148.698 140.823  1.00  0.30           C
ATOM   2155  OG1 THR A 384     136.928 146.419 140.107  1.00  0.30           O
ATOM   2156  N   CYS A 385     139.535 144.733 140.815  1.00  0.58           N
ATOM   2157  CA  CYS A 385     140.090 143.447 141.299  1.00  0.58           C
ATOM   2158  C   CYS A 385     141.594 143.551 141.537  1.00  0.58           C
ATOM   2159  O   CYS A 385     142.038 143.042 142.551  1.00  0.58           O
ATOM   2160  CB  CYS A 385     139.786 142.317 140.331  1.00  0.58           C
ATOM   2161  SG  CYS A 385     138.054 141.796 140.352  1.00  0.58           S
ATOM   2162  N   TYR A 386     142.351 144.177 140.645  1.00  0.41           N
ATOM   2163  CA  TYR A 386     143.811 144.363 140.848  1.00  0.41           C
ATOM   2164  C   TYR A 386     144.103 145.310 142.016  1.00  0.41           C
ATOM   2165  O   TYR A 386     145.029 145.028 142.758  1.00  0.41           O
ATOM   2166  CB  TYR A 386     144.513 144.747 139.550  1.00  0.41           C
ATOM   2167  CG  TYR A 386     146.013 144.636 139.582  1.00  0.41           C
ATOM   2168  CD1 TYR A 386     146.635 143.402 139.526  1.00  0.41           C
ATOM   2169  CD2 TYR A 386     146.809 145.764 139.660  1.00  0.41           C
ATOM   2170  CE1 TYR A 386     148.012 143.290 139.552  1.00  0.41           C
ATOM   2171  CE2 TYR A 386     148.188 145.672 139.689  1.00  0.41           C
ATOM   2172  CZ  TYR A 386     148.791 144.432 139.634  1.00  0.41           C
ATOM   2173  OH  TYR A 386     150.148 144.333 139.659  1.00  0.41           O
ATOM   2174  N   ALA A 387     143.389 146.422 142.155  1.00  0.33           N
ATOM   2175  CA  ALA A 387     143.570 147.318 143.313  1.00  0.33           C
ATOM   2176  C   ALA A 387     143.354 146.525 144.591  1.00  0.33           C
ATOM   2177  O   ALA A 387     144.068 146.776 145.554  1.00  0.33           O
ATOM   2178  CB  ALA A 387     142.562 148.408 143.227  1.00  0.33           C
ATOM   2179  N   MET A 388     142.366 145.603 144.603  1.00  1.45           N
ATOM   2180  CA  MET A 388     142.132 144.741 145.764  1.00  1.45           C
ATOM   2181  C   MET A 388     143.231 143.704 145.920  1.00  1.45           C
ATOM   2182  O   MET A 388     143.601 143.401 147.027  1.00  1.45           O
ATOM   2183  CB  MET A 388     140.767 144.083 145.694  1.00  1.45           C
ATOM   2184  CG  MET A 388     139.625 145.027 145.412  1.00  1.45           C
ATOM   2185  SD  MET A 388     138.812 145.562 146.917  1.00  1.45           S
ATOM   2186  CE  MET A 388     138.445 147.267 146.517  1.00  1.45           C
ATOM   2187  N   PHE A 389     143.783 143.176 144.869  1.00  1.24           N
ATOM   2188  CA  PHE A 389     144.938 142.245 144.964  1.00  1.24           C
ATOM   2189  C   PHE A 389     146.177 142.967 145.482  1.00  1.24           C
ATOM   2190  O   PHE A 389     146.867 142.383 146.307  1.00  1.24           O
ATOM   2191  CB  PHE A 389     145.238 141.553 143.638  1.00  1.24           C
ATOM   2192  CG  PHE A 389     146.268 140.458 143.720  1.00  1.24           C
ATOM   2193  CD1 PHE A 389     145.977 139.259 144.344  1.00  1.24           C
ATOM   2194  CD2 PHE A 389     147.526 140.625 143.168  1.00  1.24           C
ATOM   2195  CE1 PHE A 389     146.923 138.254 144.419  1.00  1.24           C
ATOM   2196  CE2 PHE A 389     148.472 139.619 143.249  1.00  1.24           C
ATOM   2197  CZ  PHE A 389     148.170 138.434 143.872  1.00  1.24           C
ATOM   2198  N   VAL A 390     146.448 144.189 145.037  1.00  1.24           N
ATOM   2199  CA  VAL A 390     147.588 144.958 145.615  1.00  1.24           C
ATOM   2200  C   VAL A 390     147.299 145.204 147.101  1.00  1.24           C
ATOM   2201  O   VAL A 390     148.246 145.124 147.883  1.00  1.24           O
ATOM   2202  CB  VAL A 390     147.887 146.250 144.841  1.00  1.24           C
ATOM   2203  CG1 VAL A 390     149.003 147.034 145.496  1.00  1.24           C
ATOM   2204  CG2 VAL A 390     148.210 145.979 143.385  1.00  1.24           C
ATOM   2205  N   GLY A 391     146.051 145.483 147.480  1.00  1.99           N
ATOM   2206  CA  GLY A 391     145.679 145.659 148.897  1.00  1.99           C
ATOM   2207  C   GLY A 391     145.808 144.402 149.734  1.00  1.99           C
ATOM   2208  O   GLY A 391     146.264 144.513 150.871  1.00  1.99           O
ATOM   2209  N   HIS A 392     145.372 143.256 149.227  1.00  2.13           N
ATOM   2210  CA  HIS A 392     145.499 141.956 149.939  1.00  2.13           C
ATOM   2211  C   HIS A 392     146.968 141.554 150.022  1.00  2.13           C
ATOM   2212  O   HIS A 392     147.348 140.982 151.041  1.00  2.13           O
ATOM   2213  CB  HIS A 392     144.614 140.886 149.307  1.00  2.13           C
ATOM   2214  CG  HIS A 392     143.183 140.931 149.718  1.00  2.13           C
ATOM   2215  CD2 HIS A 392     142.557 140.467 150.816  1.00  2.13           C
ATOM   2216  ND1 HIS A 392     142.211 141.488 148.925  1.00  2.13           N
ATOM   2217  CE1 HIS A 392     141.043 141.377 149.520  1.00  2.13           C
ATOM   2218  NE2 HIS A 392     141.232 140.757 150.681  1.00  2.13           N
ATOM   2219  N   ALA A 393     147.746 141.815 148.972  1.00  1.89           N
ATOM   2220  CA  ALA A 393     149.195 141.535 148.987  1.00  1.89           C
ATOM   2221  C   ALA A 393     149.889 142.392 150.041  1.00  1.89           C
ATOM   2222  O   ALA A 393     150.768 141.863 150.705  1.00  1.89           O
ATOM   2223  CB  ALA A 393     149.766 141.825 147.642  1.00  1.89           C
ATOM   2224  N   THR A 394     149.508 143.664 150.185  1.00  1.76           N
ATOM   2225  CA  THR A 394     150.108 144.545 151.216  1.00  1.76           C
ATOM   2226  C   THR A 394     149.806 143.992 152.606  1.00  1.76           C
ATOM   2227  O   THR A 394     150.724 143.953 153.412  1.00  1.76           O
ATOM   2228  CB  THR A 394     149.605 145.980 151.111  1.00  1.76           C
ATOM   2229  CG2 THR A 394     150.230 146.894 152.136  1.00  1.76           C
ATOM   2230  OG1 THR A 394     149.901 146.459 149.802  1.00  1.76           O
ATOM   2231  N   ALA A 395     148.579 143.554 152.863  1.00  1.63           N
ATOM   2232  CA  ALA A 395     148.210 142.978 154.175  1.00  1.63           C
ATOM   2233  C   ALA A 395     148.926 141.656 154.454  1.00  1.63           C
ATOM   2234  O   ALA A 395     149.283 141.436 155.605  1.00  1.63           O
ATOM   2235  CB  ALA A 395     146.725 142.846 154.281  1.00  1.63           C
ATOM   2236  N   LEU A 396     149.090 140.786 153.461  1.00  2.32           N
ATOM   2237  CA  LEU A 396     149.859 139.535 153.671  1.00  2.32           C
ATOM   2238  C   LEU A 396     151.308 139.893 153.985  1.00  2.32           C
ATOM   2239  O   LEU A 396     151.838 139.330 154.932  1.00  2.32           O
ATOM   2240  CB  LEU A 396     149.756 138.660 152.420  1.00  2.32           C
ATOM   2241  CG  LEU A 396     150.762 137.526 152.279  1.00  2.32           C
ATOM   2242  CD1 LEU A 396     150.295 136.306 153.048  1.00  2.32           C
ATOM   2243  CD2 LEU A 396     150.955 137.176 150.812  1.00  2.32           C
ATOM   2244  N   ILE A 397     151.906 140.824 153.247  1.00  2.45           N
ATOM   2245  CA  ILE A 397     153.344 141.166 153.440  1.00  2.45           C
ATOM   2246  C   ILE A 397     153.546 141.821 154.803  1.00  2.45           C
ATOM   2247  O   ILE A 397     154.511 141.465 155.481  1.00  2.45           O
ATOM   2248  CB  ILE A 397     153.860 142.022 152.278  1.00  2.45           C
ATOM   2249  CG1 ILE A 397     154.006 141.179 151.012  1.00  2.45           C
ATOM   2250  CG2 ILE A 397     155.158 142.713 152.647  1.00  2.45           C
ATOM   2251  CD1 ILE A 397     153.850 141.967 149.746  1.00  2.45           C
ATOM   2252  N   GLN A 398     152.638 142.691 155.238  1.00  3.24           N
ATOM   2253  CA  GLN A 398     152.753 143.318 156.578  1.00  3.24           C
ATOM   2254  C   GLN A 398     152.591 142.261 157.674  1.00  3.24           C
ATOM   2255  O   GLN A 398     153.316 142.348 158.663  1.00  3.24           O
ATOM   2256  CB  GLN A 398     151.763 144.470 156.718  1.00  3.24           C
ATOM   2257  CG  GLN A 398     152.115 145.666 155.854  1.00  3.24           C
ATOM   2258  CD  GLN A 398     151.161 146.805 156.099  1.00  3.24           C
ATOM   2259  NE2 GLN A 398     151.243 147.827 155.267  1.00  3.24           N
ATOM   2260  OE1 GLN A 398     150.353 146.769 157.025  1.00  3.24           O
ATOM   2261  N   SER A 399     151.780 141.303 157.570  1.00  3.88           N
ATOM   2262  CA  SER A 399     151.549 140.309 158.604  1.00  3.88           C
ATOM   2263  C   SER A 399     152.563 139.209 158.665  1.00  3.88           C
ATOM   2264  O   SER A 399     152.600 138.463 159.620  1.00  3.88           O
ATOM   2265  CB  SER A 399     150.220 139.648 158.347  1.00  3.88           C
ATOM   2266  OG  SER A 399     150.402 138.400 157.706  1.00  3.88           O
ATOM   2267  N   LEU A 400     153.328 139.024 157.580  1.00  4.78           N
ATOM   2268  CA  LEU A 400     154.452 138.053 157.638  1.00  4.78           C
ATOM   2269  C   LEU A 400     155.575 138.564 158.549  1.00  4.78           C
ATOM   2270  O   LEU A 400     156.150 137.736 159.268  1.00  4.78           O
ATOM   2271  CB  LEU A 400     154.952 137.757 156.221  1.00  4.78           C
ATOM   2272  CG  LEU A 400     153.998 136.950 155.343  1.00  4.78           C
ATOM   2273  CD1 LEU A 400     154.564 136.780 153.945  1.00  4.78           C
ATOM   2274  CD2 LEU A 400     153.701 135.597 155.963  1.00  4.78           C
ATOM   2275  N   ASP A 401     155.881 139.861 158.536  1.00  7.90           N
ATOM   2276  CA  ASP A 401     157.025 140.384 159.329  1.00  7.90           C
ATOM   2277  C   ASP A 401     156.530 141.146 160.554  1.00  7.90           C
ATOM   2278  O   ASP A 401     157.260 142.025 161.007  1.00  7.90           O
ATOM   2279  CB  ASP A 401     157.960 141.268 158.499  1.00  7.90           C
ATOM   2280  CG  ASP A 401     157.338 142.546 157.958  1.00  7.90           C
ATOM   2281  OD1 ASP A 401     156.103 142.617 157.896  1.00  7.90           O
ATOM   2282  OD2 ASP A 401     158.103 143.464 157.606  1.00  7.90           O
ATOM   2283  N   SER A 402     155.356 140.820 161.083  1.00  8.98           N
ATOM   2284  CA  SER A 402     154.785 141.642 162.179  1.00  8.98           C
ATOM   2285  C   SER A 402     155.717 141.679 163.381  1.00  8.98           C
ATOM   2286  O   SER A 402     155.906 142.767 163.921  1.00  8.98           O
ATOM   2287  CB  SER A 402     153.459 141.114 162.591  1.00  8.98           C
ATOM   2288  OG  SER A 402     153.599 140.095 163.565  1.00  8.98           O
ATOM   2289  N   SER A 403     156.278 140.552 163.782  1.00  9.23           N
ATOM   2290  CA  SER A 403     157.106 140.534 165.012  1.00  9.23           C
ATOM   2291  C   SER A 403     158.384 141.357 164.844  1.00  9.23           C
ATOM   2292  O   SER A 403     158.746 142.056 165.791  1.00  9.23           O
ATOM   2293  CB  SER A 403     157.381 139.136 165.404  1.00  9.23           C
ATOM   2294  OG  SER A 403     157.820 138.379 164.288  1.00  9.23           O
ATOM   2295  N   ARG A 404     159.055 141.252 163.698  1.00  9.66           N
ATOM   2296  CA  ARG A 404     160.279 142.048 163.424  1.00  9.66           C
ATOM   2297  C   ARG A 404     159.948 143.535 163.266  1.00  9.66           C
ATOM   2298  O   ARG A 404     160.747 144.350 163.726  1.00  9.66           O
ATOM   2299  CB  ARG A 404     161.035 141.493 162.216  1.00  9.66           C
ATOM   2300  CG  ARG A 404     162.503 141.880 162.170  1.00  9.66           C
ATOM   2301  CD  ARG A 404     163.409 140.756 162.631  1.00  9.66           C
ATOM   2302  NE  ARG A 404     163.379 139.622 161.723  1.00  9.66           N
ATOM   2303  CZ  ARG A 404     164.109 138.524 161.874  1.00  9.66           C
ATOM   2304  NH1 ARG A 404     164.021 137.540 160.996  1.00  9.66           N
ATOM   2305  NH2 ARG A 404     164.928 138.415 162.905  1.00  9.66           N
ATOM   2306  N   ARG A 405     158.833 143.873 162.619  1.00  8.21           N
ATOM   2307  CA  ARG A 405     158.412 145.288 162.480  1.00  8.21           C
ATOM   2308  C   ARG A 405     158.117 145.868 163.854  1.00  8.21           C
ATOM   2309  O   ARG A 405     158.519 147.008 164.102  1.00  8.21           O
ATOM   2310  CB  ARG A 405     157.150 145.402 161.630  1.00  8.21           C
ATOM   2311  CG  ARG A 405     156.379 146.700 161.794  1.00  8.21           C
ATOM   2312  CD  ARG A 405     155.219 146.789 160.823  1.00  8.21           C
ATOM   2313  NE  ARG A 405     154.385 145.597 160.796  1.00  8.21           N
ATOM   2314  CZ  ARG A 405     153.350 145.386 161.598  1.00  8.21           C
ATOM   2315  NH1 ARG A 405     152.643 144.277 161.490  1.00  8.21           N
ATOM   2316  NH2 ARG A 405     153.023 146.285 162.509  1.00  8.21           N
ATOM   2317  N   GLN A 406     157.455 145.105 164.713  1.00  7.83           N
ATOM   2318  CA  GLN A 406     157.112 145.589 166.072  1.00  7.83           C
ATOM   2319  C   GLN A 406     158.379 145.820 166.897  1.00  7.83           C
ATOM   2320  O   GLN A 406     158.372 146.775 167.670  1.00  7.83           O
ATOM   2321  CB  GLN A 406     156.084 144.679 166.731  1.00  7.83           C
ATOM   2322  CG  GLN A 406     154.679 144.838 166.175  1.00  7.83           C
ATOM   2323  CD  GLN A 406     153.741 143.826 166.783  1.00  7.83           C
ATOM   2324  NE2 GLN A 406     152.495 144.227 166.968  1.00  7.83           N
ATOM   2325  OE1 GLN A 406     154.122 142.701 167.085  1.00  7.83           O
ATOM   2326  N   TYR A 407     159.412 144.980 166.775  1.00  7.14           N
ATOM   2327  CA  TYR A 407     160.672 145.269 167.507  1.00  7.14           C
ATOM   2328  C   TYR A 407     161.271 146.576 167.007  1.00  7.14           C
ATOM   2329  O   TYR A 407     161.728 147.360 167.831  1.00  7.14           O
ATOM   2330  CB  TYR A 407     161.752 144.221 167.285  1.00  7.14           C
ATOM   2331  CG  TYR A 407     163.022 144.481 168.055  1.00  7.14           C
ATOM   2332  CD1 TYR A 407     163.085 144.264 169.419  1.00  7.14           C
ATOM   2333  CD2 TYR A 407     164.160 144.951 167.423  1.00  7.14           C
ATOM   2334  CE1 TYR A 407     164.243 144.505 170.136  1.00  7.14           C
ATOM   2335  CE2 TYR A 407     165.326 145.202 168.125  1.00  7.14           C
ATOM   2336  CZ  TYR A 407     165.368 144.974 169.486  1.00  7.14           C
ATOM   2337  OH  TYR A 407     166.516 145.213 170.180  1.00  7.14           O
ATOM   2338  N   GLN A 408     161.281 146.799 165.699  1.00  7.46           N
ATOM   2339  CA  GLN A 408     161.938 148.019 165.173  1.00  7.46           C
ATOM   2340  C   GLN A 408     161.190 149.241 165.687  1.00  7.46           C
ATOM   2341  O   GLN A 408     161.857 150.207 166.034  1.00  7.46           O
ATOM   2342  CB  GLN A 408     162.085 147.955 163.661  1.00  7.46           C
ATOM   2343  CG  GLN A 408     163.140 146.947 163.235  1.00  7.46           C
ATOM   2344  CD  GLN A 408     162.998 146.516 161.800  1.00  7.46           C
ATOM   2345  NE2 GLN A 408     163.552 145.354 161.489  1.00  7.46           N
ATOM   2346  OE1 GLN A 408     162.408 147.210 160.975  1.00  7.46           O
ATOM   2347  N   GLU A 409     159.864 149.191 165.739  1.00  8.49           N
ATOM   2348  CA  GLU A 409     159.069 150.315 166.295  1.00  8.49           C
ATOM   2349  C   GLU A 409     159.385 150.494 167.779  1.00  8.49           C
ATOM   2350  O   GLU A 409     159.368 151.634 168.217  1.00  8.49           O
ATOM   2351  CB  GLU A 409     157.580 150.115 166.044  1.00  8.49           C
ATOM   2352  CG  GLU A 409     157.217 150.090 164.574  1.00  8.49           C
ATOM   2353  CD  GLU A 409     155.746 149.843 164.310  1.00  8.49           C
ATOM   2354  OE1 GLU A 409     155.020 149.535 165.274  1.00  8.49           O
ATOM   2355  OE2 GLU A 409     155.327 149.965 163.145  1.00  8.49           O
ATOM   2356  N   LYS A 410     159.710 149.430 168.510  1.00  7.11           N
ATOM   2357  CA  LYS A 410     160.069 149.545 169.948  1.00  7.11           C
ATOM   2358  C   LYS A 410     161.446 150.188 170.091  1.00  7.11           C
ATOM   2359  O   LYS A 410     161.565 151.135 170.875  1.00  7.11           O
ATOM   2360  CB  LYS A 410     160.099 148.182 170.637  1.00  7.11           C
ATOM   2361  CG  LYS A 410     160.377 148.220 172.133  1.00  7.11           C
ATOM   2362  CD  LYS A 410     160.391 146.857 172.787  1.00  7.11           C
ATOM   2363  CE  LYS A 410     161.567 146.006 172.362  1.00  7.11           C
ATOM   2364  NZ  LYS A 410     162.856 146.672 172.654  1.00  7.11           N
ATOM   2365  N   TYR A 411     162.445 149.699 169.361  1.00  7.04           N
ATOM   2366  CA  TYR A 411     163.774 150.349 169.428  1.00  7.04           C
ATOM   2367  C   TYR A 411     163.707 151.781 168.893  1.00  7.04           C
ATOM   2368  O   TYR A 411     164.414 152.619 169.436  1.00  7.04           O
ATOM   2369  CB  TYR A 411     164.920 149.501 168.886  1.00  7.04           C
ATOM   2370  CG  TYR A 411     166.257 150.112 169.211  1.00  7.04           C
ATOM   2371  CD1 TYR A 411     166.723 150.147 170.513  1.00  7.04           C
ATOM   2372  CD2 TYR A 411     167.026 150.715 168.233  1.00  7.04           C
ATOM   2373  CE1 TYR A 411     167.927 150.740 170.835  1.00  7.04           C
ATOM   2374  CE2 TYR A 411     168.238 151.309 168.536  1.00  7.04           C
ATOM   2375  CZ  TYR A 411     168.687 151.326 169.841  1.00  7.04           C
ATOM   2376  OH  TYR A 411     169.880 151.916 170.137  1.00  7.04           O
ATOM   2377  N   LYS A 412     162.920 152.070 167.867  1.00  6.61           N
ATOM   2378  CA  LYS A 412     162.935 153.458 167.358  1.00  6.61           C
ATOM   2379  C   LYS A 412     162.487 154.382 168.483  1.00  6.61           C
ATOM   2380  O   LYS A 412     163.019 155.479 168.561  1.00  6.61           O
ATOM   2381  CB  LYS A 412     162.054 153.636 166.125  1.00  6.61           C
ATOM   2382  CG  LYS A 412     162.657 153.167 164.808  1.00  6.61           C
ATOM   2383  CD  LYS A 412     162.087 153.904 163.617  1.00  6.61           C
ATOM   2384  CE  LYS A 412     162.340 153.209 162.299  1.00  6.61           C
ATOM   2385  NZ  LYS A 412     161.546 151.964 162.181  1.00  6.61           N
ATOM   2386  N   GLN A 413     161.523 153.966 169.301  1.00  6.55           N
ATOM   2387  CA  GLN A 413     161.087 154.781 170.462  1.00  6.55           C
ATOM   2388  C   GLN A 413     162.228 154.929 171.469  1.00  6.55           C
ATOM   2389  O   GLN A 413     162.309 155.993 172.071  1.00  6.55           O
ATOM   2390  CB  GLN A 413     159.808 154.232 171.080  1.00  6.55           C
ATOM   2391  CG  GLN A 413     158.570 154.462 170.234  1.00  6.55           C
ATOM   2392  CD  GLN A 413     157.345 154.050 171.010  1.00  6.55           C
ATOM   2393  NE2 GLN A 413     156.179 154.376 170.485  1.00  6.55           N
ATOM   2394  OE1 GLN A 413     157.445 153.454 172.079  1.00  6.55           O
ATOM   2395  N   VAL A 414     163.054 153.904 171.684  1.00  5.78           N
ATOM   2396  CA  VAL A 414     164.238 154.063 172.578  1.00  5.78           C
ATOM   2397  C   VAL A 414     165.165 155.106 171.967  1.00  5.78           C
ATOM   2398  O   VAL A 414     165.670 155.925 172.716  1.00  5.78           O
ATOM   2399  CB  VAL A 414     164.975 152.741 172.830  1.00  5.78           C
ATOM   2400  CG1 VAL A 414     166.142 152.916 173.785  1.00  5.78           C
ATOM   2401  CG2 VAL A 414     164.030 151.667 173.339  1.00  5.78           C
ATOM   2402  N   GLU A 415     165.345 155.104 170.649  1.00  7.37           N
ATOM   2403  CA  GLU A 415     166.192 156.111 169.963  1.00  7.37           C
ATOM   2404  C   GLU A 415     165.599 157.505 170.167  1.00  7.37           C
ATOM   2405  O   GLU A 415     166.385 158.441 170.306  1.00  7.37           O
ATOM   2406  CB  GLU A 415     166.271 155.825 168.469  1.00  7.37           C
ATOM   2407  CG  GLU A 415     167.112 154.621 168.107  1.00  7.37           C
ATOM   2408  CD  GLU A 415     167.180 154.387 166.608  1.00  7.37           C
ATOM   2409  OE1 GLU A 415     166.515 155.134 165.869  1.00  7.37           O
ATOM   2410  OE2 GLU A 415     167.901 153.466 166.184  1.00  7.37           O
ATOM   2411  N   GLN A 416     164.277 157.646 170.116  1.00  6.99           N
ATOM   2412  CA  GLN A 416     163.603 158.946 170.369  1.00  6.99           C
ATOM   2413  C   GLN A 416     163.785 159.385 171.823  1.00  6.99           C
ATOM   2414  O   GLN A 416     163.916 160.581 172.035  1.00  6.99           O
ATOM   2415  CB  GLN A 416     162.175 158.932 169.838  1.00  6.99           C
ATOM   2416  CG  GLN A 416     162.121 158.986 168.323  1.00  6.99           C
ATOM   2417  CD  GLN A 416     160.777 159.466 167.844  1.00  6.99           C
ATOM   2418  NE2 GLN A 416     160.788 160.306 166.821  1.00  6.99           N
ATOM   2419  OE1 GLN A 416     159.740 159.086 168.378  1.00  6.99           O
ATOM   2420  N   TYR A 417     163.766 158.474 172.794  1.00  6.43           N
ATOM   2421  CA  TYR A 417     164.050 158.855 174.201  1.00  6.43           C
ATOM   2422  C   TYR A 417     165.475 159.369 174.289  1.00  6.43           C
ATOM   2423  O   TYR A 417     165.703 160.408 174.905  1.00  6.43           O
ATOM   2424  CB  TYR A 417     163.999 157.631 175.112  1.00  6.43           C
ATOM   2425  CG  TYR A 417     164.423 157.842 176.539  1.00  6.43           C
ATOM   2426  CD1 TYR A 417     163.610 158.511 177.437  1.00  6.43           C
ATOM   2427  CD2 TYR A 417     165.621 157.332 177.010  1.00  6.43           C
ATOM   2428  CE1 TYR A 417     163.989 158.693 178.754  1.00  6.43           C
ATOM   2429  CE2 TYR A 417     166.016 157.508 178.324  1.00  6.43           C
ATOM   2430  CZ  TYR A 417     165.196 158.193 179.198  1.00  6.43           C
ATOM   2431  OH  TYR A 417     165.574 158.376 180.495  1.00  6.43           O
ATOM   2432  N   MET A 418     166.401 158.658 173.664  1.00  7.19           N
ATOM   2433  CA  MET A 418     167.821 159.059 173.720  1.00  7.19           C
ATOM   2434  C   MET A 418     167.984 160.398 173.010  1.00  7.19           C
ATOM   2435  O   MET A 418     168.745 161.220 173.508  1.00  7.19           O
ATOM   2436  CB  MET A 418     168.708 157.976 173.112  1.00  7.19           C
ATOM   2437  CG  MET A 418     168.570 156.652 173.822  1.00  7.19           C
ATOM   2438  SD  MET A 418     169.734 155.404 173.258  1.00  7.19           S
ATOM   2439  CE  MET A 418     169.310 155.293 171.523  1.00  7.19           C
ATOM   2440  N   SER A 419     167.283 160.610 171.898  1.00  7.04           N
ATOM   2441  CA  SER A 419     167.348 161.891 171.147  1.00  7.04           C
ATOM   2442  C   SER A 419     166.801 163.056 171.970  1.00  7.04           C
ATOM   2443  O   SER A 419     167.399 164.130 171.914  1.00  7.04           O
ATOM   2444  CB  SER A 419     166.631 161.780 169.847  1.00  7.04           C
ATOM   2445  OG  SER A 419     166.923 162.891 169.018  1.00  7.04           O
ATOM   2446  N   PHE A 420     165.686 162.862 172.671  1.00  7.76           N
ATOM   2447  CA  PHE A 420     165.056 163.947 173.461  1.00  7.76           C
ATOM   2448  C   PHE A 420     166.017 164.355 174.566  1.00  7.76           C
ATOM   2449  O   PHE A 420     166.194 165.562 174.777  1.00  7.76           O
ATOM   2450  CB  PHE A 420     163.737 163.478 174.069  1.00  7.76           C
ATOM   2451  CG  PHE A 420     163.014 164.468 174.944  1.00  7.76           C
ATOM   2452  CD1 PHE A 420     162.343 165.543 174.392  1.00  7.76           C
ATOM   2453  CD2 PHE A 420     162.982 164.305 176.317  1.00  7.76           C
ATOM   2454  CE1 PHE A 420     161.680 166.448 175.201  1.00  7.76           C
ATOM   2455  CE2 PHE A 420     162.315 165.210 177.125  1.00  7.76           C
ATOM   2456  CZ  PHE A 420     161.665 166.280 176.563  1.00  7.76           C
ATOM   2457  N   HIS A 421     166.637 163.380 175.225  1.00  8.80           N
ATOM   2458  CA  HIS A 421     167.546 163.681 176.355  1.00  8.80           C
ATOM   2459  C   HIS A 421     168.933 164.016 175.806  1.00  8.80           C
ATOM   2460  O   HIS A 421     169.811 164.342 176.615  1.00  8.80           O
ATOM   2461  CB  HIS A 421     167.479 162.557 177.388  1.00  8.80           C
ATOM   2462  CG  HIS A 421     166.168 162.493 178.094  1.00  8.80           C
ATOM   2463  CD2 HIS A 421     165.022 161.851 177.787  1.00  8.80           C
ATOM   2464  ND1 HIS A 421     165.924 163.178 179.265  1.00  8.80           N
ATOM   2465  CE1 HIS A 421     164.689 162.953 179.657  1.00  8.80           C
ATOM   2466  NE2 HIS A 421     164.114 162.141 178.768  1.00  8.80           N
ATOM   2467  N   LYS A 422     169.114 163.933 174.483  1.00  8.59           N
ATOM   2468  CA  LYS A 422     170.399 164.282 173.819  1.00  8.59           C
ATOM   2469  C   LYS A 422     171.541 163.461 174.407  1.00  8.59           C
ATOM   2470  O   LYS A 422     172.599 164.046 174.644  1.00  8.59           O
ATOM   2471  CB  LYS A 422     170.648 165.787 173.892  1.00  8.59           C
ATOM   2472  CG  LYS A 422     169.608 166.631 173.168  1.00  8.59           C
ATOM   2473  CD  LYS A 422     169.949 168.098 173.098  1.00  8.59           C
ATOM   2474  CE  LYS A 422     168.970 168.879 172.249  1.00  8.59           C
ATOM   2475  NZ  LYS A 422     169.470 170.243 171.951  1.00  8.59           N
ATOM   2476  N   LEU A 423     171.332 162.160 174.608  1.00  7.58           N
ATOM   2477  CA  LEU A 423     172.356 161.308 175.264  1.00  7.58           C
ATOM   2478  C   LEU A 423     173.590 161.250 174.367  1.00  7.58           C
ATOM   2479  O   LEU A 423     173.420 161.269 173.148  1.00  7.58           O
ATOM   2480  CB  LEU A 423     171.771 159.924 175.562  1.00  7.58           C
ATOM   2481  CG  LEU A 423     170.607 159.884 176.546  1.00  7.58           C
ATOM   2482  CD1 LEU A 423     170.158 158.454 176.778  1.00  7.58           C
ATOM   2483  CD2 LEU A 423     170.991 160.525 177.866  1.00  7.58           C
ATOM   2484  N   PRO A 424     174.841 161.189 174.892  1.00  9.62           N
ATOM   2485  CA  PRO A 424     176.024 161.221 174.044  1.00  9.62           C
ATOM   2486  C   PRO A 424     176.042 159.980 173.150  1.00  9.62           C
ATOM   2487  O   PRO A 424     175.434 159.019 173.516  1.00  9.62           O
ATOM   2488  CB  PRO A 424     177.195 161.071 175.011  1.00  9.62           C
ATOM   2489  CG  PRO A 424     176.661 161.531 176.327  1.00  9.62           C
ATOM   2490  CD  PRO A 424     175.240 161.030 176.305  1.00  9.62           C
ATOM   2491  N   ALA A 425     176.772 160.009 172.038  1.00 12.35           N
ATOM   2492  CA  ALA A 425     176.744 158.869 171.095  1.00 12.35           C
ATOM   2493  C   ALA A 425     177.297 157.602 171.752  1.00 12.35           C
ATOM   2494  O   ALA A 425     176.874 156.517 171.353  1.00 12.35           O
ATOM   2495  CB  ALA A 425     177.466 159.202 169.825  1.00 12.35           C
ATOM   2496  N   ASP A 426     178.258 157.733 172.666  1.00 15.39           N
ATOM   2497  CA  ASP A 426     178.811 156.554 173.377  1.00 15.39           C
ATOM   2498  C   ASP A 426     177.717 155.869 174.198  1.00 15.39           C
ATOM   2499  O   ASP A 426     177.637 154.636 174.130  1.00 15.39           O
ATOM   2500  CB  ASP A 426     179.886 156.987 174.369  1.00 15.39           C
ATOM   2501  CG  ASP A 426     180.900 157.952 173.785  1.00 15.39           C
ATOM   2502  OD1 ASP A 426     181.124 157.901 172.559  1.00 15.39           O
ATOM   2503  OD2 ASP A 426     181.457 158.752 174.562  1.00 15.39           O
ATOM   2504  N   MET A 427     176.913 156.635 174.934  1.00 10.84           N
ATOM   2505  CA  MET A 427     175.808 156.071 175.752  1.00 10.84           C
ATOM   2506  C   MET A 427     174.764 155.473 174.818  1.00 10.84           C
ATOM   2507  O   MET A 427     174.201 154.440 175.157  1.00 10.84           O
ATOM   2508  CB  MET A 427     175.166 157.130 176.642  1.00 10.84           C
ATOM   2509  CG  MET A 427     174.467 156.575 177.853  1.00 10.84           C
ATOM   2510  SD  MET A 427     174.030 157.938 178.943  1.00 10.84           S
ATOM   2511  CE  MET A 427     175.638 158.694 179.172  1.00 10.84           C
ATOM   2512  N   ARG A 428     174.518 156.114 173.685  1.00  8.44           N
ATOM   2513  CA  ARG A 428     173.528 155.587 172.722  1.00  8.44           C
ATOM   2514  C   ARG A 428     173.980 154.215 172.221  1.00  8.44           C
ATOM   2515  O   ARG A 428     173.111 153.365 172.035  1.00  8.44           O
ATOM   2516  CB  ARG A 428     173.295 156.575 171.581  1.00  8.44           C
ATOM   2517  CG  ARG A 428     172.728 157.914 172.016  1.00  8.44           C
ATOM   2518  CD  ARG A 428     172.024 158.581 170.856  1.00  8.44           C
ATOM   2519  NE  ARG A 428     171.831 159.996 171.106  1.00  8.44           N
ATOM   2520  CZ  ARG A 428     171.046 160.775 170.382  1.00  8.44           C
ATOM   2521  NH1 ARG A 428     170.362 160.266 169.373  1.00  8.44           N
ATOM   2522  NH2 ARG A 428     170.937 162.058 170.675  1.00  8.44           N
ATOM   2523  N   GLN A 429     175.280 153.968 172.071  1.00  9.62           N
ATOM   2524  CA  GLN A 429     175.751 152.620 171.644  1.00  9.62           C
ATOM   2525  C   GLN A 429     175.735 151.632 172.812  1.00  9.62           C
ATOM   2526  O   GLN A 429     175.476 150.457 172.556  1.00  9.62           O
ATOM   2527  CB  GLN A 429     177.110 152.663 170.953  1.00  9.62           C
ATOM   2528  CG  GLN A 429     177.505 151.355 170.284  1.00  9.62           C
ATOM   2529  CD  GLN A 429     176.606 151.010 169.122  1.00  9.62           C
ATOM   2530  NE2 GLN A 429     176.453 149.721 168.866  1.00  9.62           N
ATOM   2531  OE1 GLN A 429     176.065 151.883 168.447  1.00  9.62           O
ATOM   2532  N   LYS A 430     175.975 152.066 174.042  1.00  8.14           N
ATOM   2533  CA  LYS A 430     175.851 151.106 175.161  1.00  8.14           C
ATOM   2534  C   LYS A 430     174.405 150.622 175.216  1.00  8.14           C
ATOM   2535  O   LYS A 430     174.208 149.424 175.408  1.00  8.14           O
ATOM   2536  CB  LYS A 430     176.219 151.747 176.496  1.00  8.14           C
ATOM   2537  CG  LYS A 430     177.704 151.922 176.764  1.00  8.14           C
ATOM   2538  CD  LYS A 430     177.992 152.132 178.232  1.00  8.14           C
ATOM   2539  CE  LYS A 430     177.406 151.038 179.099  1.00  8.14           C
ATOM   2540  NZ  LYS A 430     177.706 151.242 180.534  1.00  8.14           N
ATOM   2541  N   ILE A 431     173.437 151.520 175.060  1.00  6.69           N
ATOM   2542  CA  ILE A 431     171.991 151.156 175.107  1.00  6.69           C
ATOM   2543  C   ILE A 431     171.613 150.283 173.910  1.00  6.69           C
ATOM   2544  O   ILE A 431     170.861 149.336 174.114  1.00  6.69           O
ATOM   2545  CB  ILE A 431     171.112 152.402 175.274  1.00  6.69           C
ATOM   2546  CG1 ILE A 431     171.454 153.142 176.568  1.00  6.69           C
ATOM   2547  CG2 ILE A 431     169.639 152.046 175.210  1.00  6.69           C
ATOM   2548  CD1 ILE A 431     170.833 154.506 176.662  1.00  6.69           C
ATOM   2549  N   HIS A 432     172.132 150.553 172.714  1.00  7.92           N
ATOM   2550  CA  HIS A 432     171.843 149.673 171.549  1.00  7.92           C
ATOM   2551  C   HIS A 432     172.387 148.274 171.799  1.00  7.92           C
ATOM   2552  O   HIS A 432     171.681 147.316 171.488  1.00  7.92           O
ATOM   2553  CB  HIS A 432     172.469 150.219 170.273  1.00  7.92           C
ATOM   2554  CG  HIS A 432     172.109 149.464 169.040  1.00  7.92           C
ATOM   2555  CD2 HIS A 432     172.779 149.274 167.884  1.00  7.92           C
ATOM   2556  ND1 HIS A 432     170.903 148.810 168.898  1.00  7.92           N
ATOM   2557  CE1 HIS A 432     170.850 148.241 167.713  1.00  7.92           C
ATOM   2558  NE2 HIS A 432     171.988 148.512 167.071  1.00  7.92           N
ATOM   2559  N   ASP A 433     173.594 148.166 172.339  1.00  8.77           N
ATOM   2560  CA  ASP A 433     174.185 146.841 172.637  1.00  8.77           C
ATOM   2561  C   ASP A 433     173.375 146.157 173.736  1.00  8.77           C
ATOM   2562  O   ASP A 433     173.202 144.944 173.638  1.00  8.77           O
ATOM   2563  CB  ASP A 433     175.663 146.951 172.991  1.00  8.77           C
ATOM   2564  CG  ASP A 433     176.522 147.408 171.830  1.00  8.77           C
ATOM   2565  OD1 ASP A 433     176.019 147.390 170.692  1.00  8.77           O
ATOM   2566  OD2 ASP A 433     177.682 147.785 172.076  1.00  8.77           O
ATOM   2567  N   TYR A 434     172.868 146.890 174.724  1.00  6.30           N
ATOM   2568  CA  TYR A 434     172.017 146.227 175.740  1.00  6.30           C
ATOM   2569  C   TYR A 434     170.764 145.665 175.078  1.00  6.30           C
ATOM   2570  O   TYR A 434     170.429 144.518 175.344  1.00  6.30           O
ATOM   2571  CB  TYR A 434     171.631 147.191 176.859  1.00  6.30           C
ATOM   2572  CG  TYR A 434     170.718 146.624 177.912  1.00  6.30           C
ATOM   2573  CD1 TYR A 434     171.222 145.884 178.964  1.00  6.30           C
ATOM   2574  CD2 TYR A 434     169.354 146.836 177.864  1.00  6.30           C
ATOM   2575  CE1 TYR A 434     170.391 145.360 179.937  1.00  6.30           C
ATOM   2576  CE2 TYR A 434     168.510 146.313 178.824  1.00  6.30           C
ATOM   2577  CZ  TYR A 434     169.030 145.577 179.869  1.00  6.30           C
ATOM   2578  OH  TYR A 434     168.210 145.059 180.826  1.00  6.30           O
ATOM   2579  N   TYR A 435     170.104 146.429 174.214  1.00  6.53           N
ATOM   2580  CA  TYR A 435     168.832 145.954 173.619  1.00  6.53           C
ATOM   2581  C   TYR A 435     169.085 144.739 172.733  1.00  6.53           C
ATOM   2582  O   TYR A 435     168.239 143.850 172.716  1.00  6.53           O
ATOM   2583  CB  TYR A 435     168.073 147.090 172.948  1.00  6.53           C
ATOM   2584  CG  TYR A 435     167.227 147.881 173.907  1.00  6.53           C
ATOM   2585  CD1 TYR A 435     167.812 148.719 174.836  1.00  6.53           C
ATOM   2586  CD2 TYR A 435     165.852 147.761 173.912  1.00  6.53           C
ATOM   2587  CE1 TYR A 435     167.053 149.442 175.737  1.00  6.53           C
ATOM   2588  CE2 TYR A 435     165.076 148.479 174.806  1.00  6.53           C
ATOM   2589  CZ  TYR A 435     165.679 149.319 175.721  1.00  6.53           C
ATOM   2590  OH  TYR A 435     164.937 150.036 176.609  1.00  6.53           O
ATOM   2591  N   GLU A 436     170.191 144.720 171.995  1.00  9.41           N
ATOM   2592  CA  GLU A 436     170.540 143.557 171.146  1.00  9.41           C
ATOM   2593  C   GLU A 436     170.782 142.336 172.024  1.00  9.41           C
ATOM   2594  O   GLU A 436     170.422 141.247 171.597  1.00  9.41           O
ATOM   2595  CB  GLU A 436     171.824 143.831 170.376  1.00  9.41           C
ATOM   2596  CG  GLU A 436     171.639 144.709 169.157  1.00  9.41           C
ATOM   2597  CD  GLU A 436     172.906 144.850 168.333  1.00  9.41           C
ATOM   2598  OE1 GLU A 436     173.965 144.389 168.800  1.00  9.41           O
ATOM   2599  OE2 GLU A 436     172.834 145.409 167.223  1.00  9.41           O
ATOM   2600  N   HIS A 437     171.424 142.502 173.174  1.00 10.37           N
ATOM   2601  CA  HIS A 437     171.777 141.334 174.017  1.00 10.37           C
ATOM   2602  C   HIS A 437     170.736 141.063 175.104  1.00 10.37           C
ATOM   2603  O   HIS A 437     170.910 140.077 175.813  1.00 10.37           O
ATOM   2604  CB  HIS A 437     173.173 141.504 174.619  1.00 10.37           C
ATOM   2605  CG  HIS A 437     174.278 141.337 173.636  1.00 10.37           C
ATOM   2606  CD2 HIS A 437     174.955 140.242 173.235  1.00 10.37           C
ATOM   2607  ND1 HIS A 437     174.815 142.400 172.939  1.00 10.37           N
ATOM   2608  CE1 HIS A 437     175.771 141.966 172.145  1.00 10.37           C
ATOM   2609  NE2 HIS A 437     175.877 140.646 172.309  1.00 10.37           N
ATOM   2610  N   ARG A 438     169.711 141.896 175.251  1.00  7.75           N
ATOM   2611  CA  ARG A 438     168.665 141.575 176.250  1.00  7.75           C
ATOM   2612  C   ARG A 438     167.448 141.004 175.543  1.00  7.75           C
ATOM   2613  O   ARG A 438     166.970 139.965 175.978  1.00  7.75           O
ATOM   2614  CB  ARG A 438     168.241 142.825 177.012  1.00  7.75           C
ATOM   2615  CG  ARG A 438     166.995 142.676 177.868  1.00  7.75           C
ATOM   2616  CD  ARG A 438     167.141 141.743 179.051  1.00  7.75           C
ATOM   2617  NE  ARG A 438     166.028 141.915 179.964  1.00  7.75           N
ATOM   2618  CZ  ARG A 438     164.874 141.267 179.873  1.00  7.75           C
ATOM   2619  NH1 ARG A 438     164.677 140.389 178.907  1.00  7.75           N
ATOM   2620  NH2 ARG A 438     163.921 141.500 180.754  1.00  7.75           N
ATOM   2621  N   TYR A 439     166.969 141.669 174.500  1.00  7.84           N
ATOM   2622  CA  TYR A 439     165.739 141.212 173.823  1.00  7.84           C
ATOM   2623  C   TYR A 439     166.097 140.333 172.632  1.00  7.84           C
ATOM   2624  O   TYR A 439     165.230 139.586 172.199  1.00  7.84           O
ATOM   2625  CB  TYR A 439     164.839 142.409 173.533  1.00  7.84           C
ATOM   2626  CG  TYR A 439     164.241 143.003 174.778  1.00  7.84           C
ATOM   2627  CD1 TYR A 439     163.215 142.357 175.441  1.00  7.84           C
ATOM   2628  CD2 TYR A 439     164.723 144.186 175.312  1.00  7.84           C
ATOM   2629  CE1 TYR A 439     162.668 142.880 176.599  1.00  7.84           C
ATOM   2630  CE2 TYR A 439     164.188 144.722 176.471  1.00  7.84           C
ATOM   2631  CZ  TYR A 439     163.156 144.064 177.114  1.00  7.84           C
ATOM   2632  OH  TYR A 439     162.615 144.578 178.255  1.00  7.84           O
ATOM   2633  N   GLN A 440     167.323 140.412 172.129  1.00  8.76           N
ATOM   2634  CA  GLN A 440     167.791 139.517 171.042  1.00  8.76           C
ATOM   2635  C   GLN A 440     166.904 139.661 169.809  1.00  8.76           C
ATOM   2636  O   GLN A 440     166.721 138.666 169.107  1.00  8.76           O
ATOM   2637  CB  GLN A 440     167.947 138.087 171.548  1.00  8.76           C
ATOM   2638  CG  GLN A 440     169.247 137.860 172.299  1.00  8.76           C
ATOM   2639  CD  GLN A 440     169.428 136.403 172.640  1.00  8.76           C
ATOM   2640  NE2 GLN A 440     170.677 135.982 172.744  1.00  8.76           N
ATOM   2641  OE1 GLN A 440     168.464 135.662 172.800  1.00  8.76           O
ATOM   2642  N   GLY A 441     166.415 140.868 169.540  1.00  7.62           N
ATOM   2643  CA  GLY A 441     165.593 141.106 168.341  1.00  7.62           C
ATOM   2644  C   GLY A 441     164.175 140.610 168.513  1.00  7.62           C
ATOM   2645  O   GLY A 441     163.449 140.553 167.506  1.00  7.62           O
ATOM   2646  N   LYS A 442     163.775 140.294 169.742  1.00  7.25           N
ATOM   2647  CA  LYS A 442     162.441 139.706 169.984  1.00  7.25           C
ATOM   2648  C   LYS A 442     161.578 140.670 170.785  1.00  7.25           C
ATOM   2649  O   LYS A 442     162.038 141.124 171.831  1.00  7.25           O
ATOM   2650  CB  LYS A 442     162.631 138.385 170.731  1.00  7.25           C
ATOM   2651  CG  LYS A 442     162.865 137.172 169.843  1.00  7.25           C
ATOM   2652  CD  LYS A 442     164.084 136.379 170.218  1.00  7.25           C
ATOM   2653  CE  LYS A 442     164.498 135.412 169.132  1.00  7.25           C
ATOM   2654  NZ  LYS A 442     165.820 134.808 169.414  1.00  7.25           N
ATOM   2655  N   ILE A 443     160.371 140.971 170.300  1.00  7.21           N
ATOM   2656  CA  ILE A 443     159.425 141.815 171.077  1.00  7.21           C
ATOM   2657  C   ILE A 443     158.467 140.880 171.805  1.00  7.21           C
ATOM   2658  O   ILE A 443     157.841 140.052 171.143  1.00  7.21           O
ATOM   2659  CB  ILE A 443     158.680 142.838 170.202  1.00  7.21           C
ATOM   2660  CG1 ILE A 443     157.677 143.647 171.026  1.00  7.21           C
ATOM   2661  CG2 ILE A 443     158.027 142.184 168.996  1.00  7.21           C
ATOM   2662  CD1 ILE A 443     157.189 144.901 170.354  1.00  7.21           C
ATOM   2663  N   PHE A 444     158.428 140.952 173.129  1.00  7.44           N
ATOM   2664  CA  PHE A 444     157.477 140.144 173.915  1.00  7.44           C
ATOM   2665  C   PHE A 444     157.248 140.877 175.229  1.00  7.44           C
ATOM   2666  O   PHE A 444     158.111 141.688 175.585  1.00  7.44           O
ATOM   2667  CB  PHE A 444     158.054 138.752 174.147  1.00  7.44           C
ATOM   2668  CG  PHE A 444     159.401 138.678 174.822  1.00  7.44           C
ATOM   2669  CD1 PHE A 444     160.570 138.721 174.083  1.00  7.44           C
ATOM   2670  CD2 PHE A 444     159.499 138.515 176.192  1.00  7.44           C
ATOM   2671  CE1 PHE A 444     161.804 138.644 174.703  1.00  7.44           C
ATOM   2672  CE2 PHE A 444     160.732 138.435 176.813  1.00  7.44           C
ATOM   2673  CZ  PHE A 444     161.881 138.503 176.066  1.00  7.44           C
ATOM   2674  N   ASP A 445     156.117 140.653 175.896  1.00 10.49           N
ATOM   2675  CA  ASP A 445     155.933 141.230 177.251  1.00 10.49           C
ATOM   2676  C   ASP A 445     155.904 140.046 178.203  1.00 10.49           C
ATOM   2677  O   ASP A 445     154.876 139.383 178.247  1.00 10.49           O
ATOM   2678  CB  ASP A 445     154.623 142.004 177.351  1.00 10.49           C
ATOM   2679  CG  ASP A 445     154.615 143.035 178.462  1.00 10.49           C
ATOM   2680  OD1 ASP A 445     155.700 143.304 179.014  1.00 10.49           O
ATOM   2681  OD2 ASP A 445     153.526 143.558 178.763  1.00 10.49           O
ATOM   2682  N   GLU A 446     156.964 139.812 178.962  1.00 12.89           N
ATOM   2683  CA  GLU A 446     156.985 138.590 179.789  1.00 12.89           C
ATOM   2684  C   GLU A 446     155.851 138.675 180.796  1.00 12.89           C
ATOM   2685  O   GLU A 446     155.200 137.656 181.002  1.00 12.89           O
ATOM   2686  CB  GLU A 446     158.335 138.414 180.476  1.00 12.89           C
ATOM   2687  CG  GLU A 446     158.400 137.188 181.364  1.00 12.89           C
ATOM   2688  CD  GLU A 446     159.790 136.812 181.836  1.00 12.89           C
ATOM   2689  OE1 GLU A 446     160.761 137.459 181.394  1.00 12.89           O
ATOM   2690  OE2 GLU A 446     159.901 135.872 182.645  1.00 12.89           O
ATOM   2691  N   GLU A 447     155.616 139.842 181.386  1.00 10.78           N
ATOM   2692  CA  GLU A 447     154.589 139.945 182.450  1.00 10.78           C
ATOM   2693  C   GLU A 447     153.201 139.644 181.886  1.00 10.78           C
ATOM   2694  O   GLU A 447     152.496 138.848 182.502  1.00 10.78           O
ATOM   2695  CB  GLU A 447     154.601 141.348 183.051  1.00 10.78           C
ATOM   2696  N   ASN A 448     152.848 140.224 180.745  1.00  9.91           N
ATOM   2697  CA  ASN A 448     151.534 139.935 180.122  1.00  9.91           C
ATOM   2698  C   ASN A 448     151.466 138.480 179.657  1.00  9.91           C
ATOM   2699  O   ASN A 448     150.457 137.835 179.945  1.00  9.91           O
ATOM   2700  CB  ASN A 448     151.214 140.904 178.988  1.00  9.91           C
ATOM   2701  CG  ASN A 448     149.823 140.721 178.424  1.00  9.91           C
ATOM   2702  ND2 ASN A 448     149.659 141.002 177.142  1.00  9.91           N
ATOM   2703  OD1 ASN A 448     148.902 140.340 179.143  1.00  9.91           O
ATOM   2704  N   ILE A 449     152.505 137.967 179.000  1.00  7.54           N
ATOM   2705  CA  ILE A 449     152.442 136.582 178.449  1.00  7.54           C
ATOM   2706  C   ILE A 449     152.338 135.608 179.616  1.00  7.54           C
ATOM   2707  O   ILE A 449     151.520 134.695 179.533  1.00  7.54           O
ATOM   2708  CB  ILE A 449     153.607 136.293 177.492  1.00  7.54           C
ATOM   2709  CG1 ILE A 449     153.513 137.169 176.243  1.00  7.54           C
ATOM   2710  CG2 ILE A 449     153.664 134.820 177.137  1.00  7.54           C
ATOM   2711  CD1 ILE A 449     154.774 137.200 175.428  1.00  7.54           C
ATOM   2712  N   LEU A 450     153.098 135.836 180.683  1.00  7.08           N
ATOM   2713  CA  LEU A 450     153.033 134.964 181.883  1.00  7.08           C
ATOM   2714  C   LEU A 450     151.674 135.084 182.587  1.00  7.08           C
ATOM   2715  O   LEU A 450     151.201 134.068 183.093  1.00  7.08           O
ATOM   2716  CB  LEU A 450     154.219 135.226 182.811  1.00  7.08           C
ATOM   2717  CG  LEU A 450     155.501 134.482 182.450  1.00  7.08           C
ATOM   2718  CD1 LEU A 450     156.505 134.566 183.587  1.00  7.08           C
ATOM   2719  CD2 LEU A 450     155.203 133.029 182.125  1.00  7.08           C
ATOM   2720  N   ASN A 451     151.087 136.276 182.653  1.00  7.85           N
ATOM   2721  CA  ASN A 451     149.791 136.463 183.358  1.00  7.85           C
ATOM   2722  C   ASN A 451     148.694 135.674 182.644  1.00  7.85           C
ATOM   2723  O   ASN A 451     147.829 135.131 183.340  1.00  7.85           O
ATOM   2724  CB  ASN A 451     149.383 137.927 183.499  1.00  7.85           C
ATOM   2725  CG  ASN A 451     150.156 138.659 184.575  1.00  7.85           C
ATOM   2726  ND2 ASN A 451     149.988 139.969 184.643  1.00  7.85           N
ATOM   2727  OD1 ASN A 451     150.899 138.043 185.336  1.00  7.85           O
ATOM   2728  N   GLU A 452     148.711 135.643 181.313  1.00  7.75           N
ATOM   2729  CA  GLU A 452     147.691 134.912 180.515  1.00  7.75           C
ATOM   2730  C   GLU A 452     147.763 133.409 180.796  1.00  7.75           C
ATOM   2731  O   GLU A 452     146.705 132.791 180.828  1.00  7.75           O
ATOM   2732  CB  GLU A 452     147.919 135.208 179.036  1.00  7.75           C
ATOM   2733  CG  GLU A 452     147.734 136.672 178.690  1.00  7.75           C
ATOM   2734  CD  GLU A 452     148.030 137.038 177.248  1.00  7.75           C
ATOM   2735  OE1 GLU A 452     148.893 136.384 176.640  1.00  7.75           O
ATOM   2736  OE2 GLU A 452     147.392 137.974 176.733  1.00  7.75           O
ATOM   2737  N   LEU A 453     148.958 132.851 180.978  1.00  5.91           N
ATOM   2738  CA  LEU A 453     149.148 131.388 181.172  1.00  5.91           C
ATOM   2739  C   LEU A 453     148.593 130.928 182.523  1.00  5.91           C
ATOM   2740  O   LEU A 453     148.506 131.758 183.418  1.00  5.91           O
ATOM   2741  CB  LEU A 453     150.638 131.075 181.011  1.00  5.91           C
ATOM   2742  CG  LEU A 453     151.230 131.445 179.659  1.00  5.91           C
ATOM   2743  CD1 LEU A 453     152.740 131.346 179.689  1.00  5.91           C
ATOM   2744  CD2 LEU A 453     150.661 130.560 178.572  1.00  5.91           C
ATOM   2745  N   ASN A 454     148.168 129.665 182.626  1.00  6.60           N
ATOM   2746  CA  ASN A 454     147.538 129.137 183.862  1.00  6.60           C
ATOM   2747  C   ASN A 454     148.644 128.786 184.840  1.00  6.60           C
ATOM   2748  O   ASN A 454     149.795 128.780 184.420  1.00  6.60           O
ATOM   2749  CB  ASN A 454     146.639 127.932 183.585  1.00  6.60           C
ATOM   2750  CG  ASN A 454     147.289 126.825 182.786  1.00  6.60           C
ATOM   2751  ND2 ASN A 454     146.611 125.698 182.663  1.00  6.60           N
ATOM   2752  OD1 ASN A 454     148.384 126.987 182.269  1.00  6.60           O
ATOM   2753  N   ASP A 455     148.306 128.464 186.085  1.00  6.55           N
ATOM   2754  CA  ASP A 455     149.366 128.215 187.092  1.00  6.55           C
ATOM   2755  C   ASP A 455     150.257 127.038 186.671  1.00  6.55           C
ATOM   2756  O   ASP A 455     151.469 127.192 186.787  1.00  6.55           O
ATOM   2757  CB  ASP A 455     148.786 128.074 188.496  1.00  6.55           C
ATOM   2758  N   PRO A 456     149.765 125.893 186.158  1.00  7.02           N
ATOM   2759  CA  PRO A 456     150.662 124.832 185.691  1.00  7.02           C
ATOM   2760  C   PRO A 456     151.623 125.180 184.547  1.00  7.02           C
ATOM   2761  O   PRO A 456     152.740 124.736 184.610  1.00  7.02           O
ATOM   2762  CB  PRO A 456     149.687 123.768 185.192  1.00  7.02           C
ATOM   2763  CG  PRO A 456     148.476 123.954 186.056  1.00  7.02           C
ATOM   2764  CD  PRO A 456     148.364 125.457 186.151  1.00  7.02           C
ATOM   2765  N   LEU A 457     151.175 125.893 183.512  1.00  6.39           N
ATOM   2766  CA  LEU A 457     152.057 126.326 182.398  1.00  6.39           C
ATOM   2767  C   LEU A 457     153.066 127.365 182.890  1.00  6.39           C
ATOM   2768  O   LEU A 457     154.204 127.319 182.427  1.00  6.39           O
ATOM   2769  CB  LEU A 457     151.249 126.826 181.200  1.00  6.39           C
ATOM   2770  CG  LEU A 457     150.851 125.759 180.190  1.00  6.39           C
ATOM   2771  CD1 LEU A 457     150.056 126.384 179.062  1.00  6.39           C
ATOM   2772  CD2 LEU A 457     152.083 125.062 179.643  1.00  6.39           C
ATOM   2773  N   ARG A 458     152.673 128.275 183.776  1.00  7.06           N
ATOM   2774  CA  ARG A 458     153.664 129.238 184.310  1.00  7.06           C
ATOM   2775  C   ARG A 458     154.745 128.476 185.072  1.00  7.06           C
ATOM   2776  O   ARG A 458     155.914 128.807 184.888  1.00  7.06           O
ATOM   2777  CB  ARG A 458     153.023 130.271 185.234  1.00  7.06           C
ATOM   2778  CG  ARG A 458     152.637 131.578 184.567  1.00  7.06           C
ATOM   2779  CD  ARG A 458     152.326 132.578 185.662  1.00  7.06           C
ATOM   2780  NE  ARG A 458     151.244 132.116 186.511  1.00  7.06           N
ATOM   2781  CZ  ARG A 458     149.985 132.515 186.408  1.00  7.06           C
ATOM   2782  NH1 ARG A 458     149.646 133.403 185.492  1.00  7.06           N
ATOM   2783  NH2 ARG A 458     149.068 132.037 187.226  1.00  7.06           N
ATOM   2784  N   GLU A 459     154.371 127.486 185.879  1.00  9.45           N
ATOM   2785  CA  GLU A 459     155.366 126.730 186.676  1.00  9.45           C
ATOM   2786  C   GLU A 459     156.305 125.993 185.731  1.00  9.45           C
ATOM   2787  O   GLU A 459     157.484 125.938 186.030  1.00  9.45           O
ATOM   2788  CB  GLU A 459     154.712 125.729 187.619  1.00  9.45           C
ATOM   2789  CG  GLU A 459     153.929 126.379 188.741  1.00  9.45           C
ATOM   2790  CD  GLU A 459     153.177 125.396 189.621  1.00  9.45           C
ATOM   2791  OE1 GLU A 459     153.339 124.179 189.415  1.00  9.45           O
ATOM   2792  OE2 GLU A 459     152.431 125.853 190.511  1.00  9.45           O
ATOM   2793  N   GLU A 460     155.786 125.407 184.658  1.00 10.62           N
ATOM   2794  CA  GLU A 460     156.641 124.626 183.734  1.00 10.62           C
ATOM   2795  C   GLU A 460     157.657 125.553 183.069  1.00 10.62           C
ATOM   2796  O   GLU A 460     158.828 125.173 183.002  1.00 10.62           O
ATOM   2797  CB  GLU A 460     155.796 123.959 182.656  1.00 10.62           C
ATOM   2798  CG  GLU A 460     156.295 122.591 182.251  1.00 10.62           C
ATOM   2799  CD  GLU A 460     155.385 121.912 181.244  1.00 10.62           C
ATOM   2800  OE1 GLU A 460     154.308 122.468 180.968  1.00 10.62           O
ATOM   2801  OE2 GLU A 460     155.760 120.838 180.735  1.00 10.62           O
ATOM   2802  N   ILE A 461     157.222 126.725 182.600  1.00  8.86           N
ATOM   2803  CA  ILE A 461     158.138 127.674 181.901  1.00  8.86           C
ATOM   2804  C   ILE A 461     159.182 128.148 182.904  1.00  8.86           C
ATOM   2805  O   ILE A 461     160.359 128.179 182.550  1.00  8.86           O
ATOM   2806  CB  ILE A 461     157.354 128.839 181.284  1.00  8.86           C
ATOM   2807  CG1 ILE A 461     156.379 128.357 180.211  1.00  8.86           C
ATOM   2808  CG2 ILE A 461     158.296 129.898 180.741  1.00  8.86           C
ATOM   2809  CD1 ILE A 461     155.680 129.482 179.508  1.00  8.86           C
ATOM   2810  N   VAL A 462     158.821 128.457 184.119  1.00  9.95           N
ATOM   2811  CA  VAL A 462     159.757 128.920 185.127  1.00  9.95           C
ATOM   2812  C   VAL A 462     160.711 127.850 185.557  1.00  9.95           C
ATOM   2813  O   VAL A 462     161.877 128.115 185.743  1.00  9.95           O
ATOM   2814  CB  VAL A 462     159.034 129.385 186.370  1.00  9.95           C
ATOM   2815  CG1 VAL A 462     160.010 129.587 187.508  1.00  9.95           C
ATOM   2816  CG2 VAL A 462     158.268 130.660 186.079  1.00  9.95           C
ATOM   2817  N   ASN A 463     160.237 126.629 185.731  1.00 11.69           N
ATOM   2818  CA  ASN A 463     161.166 125.517 186.059  1.00 11.69           C
ATOM   2819  C   ASN A 463     162.154 125.285 184.913  1.00 11.69           C
ATOM   2820  O   ASN A 463     163.334 125.118 185.199  1.00 11.69           O
ATOM   2821  CB  ASN A 463     160.441 124.238 186.473  1.00 11.69           C
ATOM   2822  CG  ASN A 463     159.784 124.348 187.829  1.00 11.69           C
ATOM   2823  ND2 ASN A 463     159.257 123.242 188.327  1.00 11.69           N
ATOM   2824  OD1 ASN A 463     159.752 125.421 188.425  1.00 11.69           O
ATOM   2825  N   PHE A 464     161.711 125.280 183.659  1.00 10.63           N
ATOM   2826  CA  PHE A 464     162.683 124.988 182.578  1.00 10.63           C
ATOM   2827  C   PHE A 464     163.729 126.097 182.561  1.00 10.63           C
ATOM   2828  O   PHE A 464     164.919 125.779 182.484  1.00 10.63           O
ATOM   2829  CB  PHE A 464     161.966 124.901 181.229  1.00 10.63           C
ATOM   2830  CG  PHE A 464     162.852 124.750 180.024  1.00 10.63           C
ATOM   2831  CD1 PHE A 464     163.351 123.510 179.662  1.00 10.63           C
ATOM   2832  CD2 PHE A 464     163.168 125.841 179.234  1.00 10.63           C
ATOM   2833  CE1 PHE A 464     164.163 123.368 178.548  1.00 10.63           C
ATOM   2834  CE2 PHE A 464     163.981 125.701 178.122  1.00 10.63           C
ATOM   2835  CZ  PHE A 464     164.476 124.463 177.780  1.00 10.63           C
ATOM   2836  N   ASN A 465     163.298 127.351 182.654  1.00 10.96           N
ATOM   2837  CA  ASN A 465     164.221 128.514 182.578  1.00 10.96           C
ATOM   2838  C   ASN A 465     165.158 128.617 183.782  1.00 10.96           C
ATOM   2839  O   ASN A 465     166.337 128.918 183.560  1.00 10.96           O
ATOM   2840  CB  ASN A 465     163.453 129.830 182.445  1.00 10.96           C
ATOM   2841  CG  ASN A 465     162.614 129.923 181.192  1.00 10.96           C
ATOM   2842  ND2 ASN A 465     161.713 130.888 181.156  1.00 10.96           N
ATOM   2843  OD1 ASN A 465     162.779 129.133 180.267  1.00 10.96           O
ATOM   2844  N   CYS A 466     164.561 128.405 185.023  1.00 12.37           N
ATOM   2845  CA  CYS A 466     165.368 128.644 186.206  1.00 12.37           C
ATOM   2846  C   CYS A 466     165.728 127.476 187.120  1.00 12.37           C
ATOM   2847  O   CYS A 466     166.576 127.655 187.967  1.00 12.37           O
ATOM   2848  CB  CYS A 466     164.663 129.688 187.046  1.00 12.37           C
ATOM   2849  SG  CYS A 466     163.814 130.964 186.108  1.00 12.37           S
ATOM   2850  N   ARG A 467     165.237 126.276 186.944  1.00 15.33           N
ATOM   2851  CA  ARG A 467     165.419 125.216 187.980  1.00 15.33           C
ATOM   2852  C   ARG A 467     166.879 124.791 188.089  1.00 15.33           C
ATOM   2853  O   ARG A 467     167.348 124.625 189.223  1.00 15.33           O
ATOM   2854  CB  ARG A 467     164.599 123.961 187.697  1.00 15.33           C
ATOM   2855  CG  ARG A 467     164.431 123.032 188.890  1.00 15.33           C
ATOM   2856  CD  ARG A 467     163.189 123.367 189.692  1.00 15.33           C
ATOM   2857  NE  ARG A 467     162.941 122.401 190.751  1.00 15.33           N
ATOM   2858  CZ  ARG A 467     161.860 122.393 191.516  1.00 15.33           C
ATOM   2859  NH1 ARG A 467     160.914 123.301 191.341  1.00 15.33           N
ATOM   2860  NH2 ARG A 467     161.723 121.475 192.458  1.00 15.33           N
ATOM   2861  N   LYS A 468     167.562 124.609 186.963  1.00 14.33           N
ATOM   2862  CA  LYS A 468     168.961 124.119 187.022  1.00 14.33           C
ATOM   2863  C   LYS A 468     169.785 125.046 187.918  1.00 14.33           C
ATOM   2864  O   LYS A 468     170.404 124.538 188.862  1.00 14.33           O
ATOM   2865  CB  LYS A 468     169.549 124.048 185.612  1.00 14.33           C
ATOM   2866  N   LEU A 469     169.768 126.353 187.656  1.00 14.96           N
ATOM   2867  CA  LEU A 469     170.633 127.302 188.404  1.00 14.96           C
ATOM   2868  C   LEU A 469     170.285 127.338 189.894  1.00 14.96           C
ATOM   2869  O   LEU A 469     171.220 127.297 190.709  1.00 14.96           O
ATOM   2870  CB  LEU A 469     170.455 128.684 187.771  1.00 14.96           C
ATOM   2871  CG  LEU A 469     170.378 128.688 186.249  1.00 14.96           C
ATOM   2872  CD1 LEU A 469     169.784 129.992 185.756  1.00 14.96           C
ATOM   2873  CD2 LEU A 469     171.746 128.443 185.638  1.00 14.96           C
ATOM   2874  N   VAL A 470     169.002 127.421 190.241  1.00 15.58           N
ATOM   2875  CA  VAL A 470     168.593 127.523 191.674  1.00 15.58           C
ATOM   2876  C   VAL A 470     168.939 126.219 192.400  1.00 15.58           C
ATOM   2877  O   VAL A 470     169.257 126.290 193.596  1.00 15.58           O
ATOM   2878  CB  VAL A 470     167.117 127.907 191.857  1.00 15.58           C
ATOM   2879  N   ALA A 471     168.830 125.077 191.718  1.00 14.82           N
ATOM   2880  CA  ALA A 471     169.093 123.758 192.347  1.00 14.82           C
ATOM   2881  C   ALA A 471     170.545 123.662 192.830  1.00 14.82           C
ATOM   2882  O   ALA A 471     170.774 123.051 193.889  1.00 14.82           O
ATOM   2883  CB  ALA A 471     168.763 122.651 191.385  1.00 14.82           C
ATOM   2884  N   THR A 472     171.489 124.229 192.078  1.00 15.24           N
ATOM   2885  CA  THR A 472     172.921 124.204 192.475  1.00 15.24           C
ATOM   2886  C   THR A 472     173.104 124.919 193.814  1.00 15.24           C
ATOM   2887  O   THR A 472     173.899 124.418 194.627  1.00 15.24           O
ATOM   2888  CB  THR A 472     173.805 124.889 191.426  1.00 15.24           C
ATOM   2889  N   MET A 473     172.401 126.031 194.040  1.00 16.48           N
ATOM   2890  CA  MET A 473     172.628 126.810 195.284  1.00 16.48           C
ATOM   2891  C   MET A 473     172.348 125.907 196.483  1.00 16.48           C
ATOM   2892  O   MET A 473     171.309 125.225 196.478  1.00 16.48           O
ATOM   2893  CB  MET A 473     171.718 128.038 195.353  1.00 16.48           C
ATOM   2894  N   PRO A 474     173.216 125.890 197.516  1.00 17.85           N
ATOM   2895  CA  PRO A 474     173.051 124.990 198.659  1.00 17.85           C
ATOM   2896  C   PRO A 474     171.778 125.237 199.477  1.00 17.85           C
ATOM   2897  O   PRO A 474     171.163 124.277 199.894  1.00 17.85           O
ATOM   2898  CB  PRO A 474     174.306 125.257 199.501  1.00 17.85           C
ATOM   2899  CG  PRO A 474     174.734 126.648 199.109  1.00 17.85           C
ATOM   2900  CD  PRO A 474     174.399 126.736 197.637  1.00 17.85           C
ATOM   2901  N   LEU A 475     171.414 126.502 199.689  1.00 18.55           N
ATOM   2902  CA  LEU A 475     170.227 126.829 200.516  1.00 18.55           C
ATOM   2903  C   LEU A 475     168.968 126.252 199.860  1.00 18.55           C
ATOM   2904  O   LEU A 475     168.119 125.719 200.592  1.00 18.55           O
ATOM   2905  CB  LEU A 475     170.142 128.354 200.644  1.00 18.55           C
ATOM   2906  CG  LEU A 475     168.954 128.897 201.436  1.00 18.55           C
ATOM   2907  CD1 LEU A 475     169.019 128.451 202.888  1.00 18.55           C
ATOM   2908  CD2 LEU A 475     168.902 130.413 201.348  1.00 18.55           C
ATOM   2909  N   PHE A 476     168.857 126.340 198.532  1.00 22.86           N
ATOM   2910  CA  PHE A 476     167.621 125.881 197.843  1.00 22.86           C
ATOM   2911  C   PHE A 476     167.688 124.388 197.496  1.00 22.86           C
ATOM   2912  O   PHE A 476     166.662 123.836 197.066  1.00 22.86           O
ATOM   2913  CB  PHE A 476     167.341 126.760 196.622  1.00 22.86           C
ATOM   2914  CG  PHE A 476     167.152 128.215 196.959  1.00 22.86           C
ATOM   2915  CD1 PHE A 476     166.392 128.590 198.055  1.00 22.86           C
ATOM   2916  CD2 PHE A 476     167.736 129.207 196.192  1.00 22.86           C
ATOM   2917  CE1 PHE A 476     166.222 129.927 198.378  1.00 22.86           C
ATOM   2918  CE2 PHE A 476     167.561 130.543 196.513  1.00 22.86           C
ATOM   2919  CZ  PHE A 476     166.809 130.900 197.605  1.00 22.86           C
ATOM   2920  N   ALA A 477     168.854 123.762 197.665  1.00 19.53           N
ATOM   2921  CA  ALA A 477     169.019 122.334 197.302  1.00 19.53           C
ATOM   2922  C   ALA A 477     168.146 121.425 198.177  1.00 19.53           C
ATOM   2923  O   ALA A 477     167.559 120.476 197.622  1.00 19.53           O
ATOM   2924  CB  ALA A 477     170.472 121.944 197.384  1.00 19.53           C
ATOM   2925  N   ASN A 478     168.065 121.691 199.483  1.00 17.98           N
ATOM   2926  CA  ASN A 478     167.323 120.784 200.409  1.00 17.98           C
ATOM   2927  C   ASN A 478     165.879 121.255 200.608  1.00 17.98           C
ATOM   2928  O   ASN A 478     165.154 120.589 201.367  1.00 17.98           O
ATOM   2929  CB  ASN A 478     168.037 120.665 201.757  1.00 17.98           C
ATOM   2930  N   ALA A 479     165.478 122.351 199.967  1.00 19.87           N
ATOM   2931  CA  ALA A 479     164.129 122.928 200.188  1.00 19.87           C
ATOM   2932  C   ALA A 479     163.020 122.080 199.554  1.00 19.87           C
ATOM   2933  O   ALA A 479     163.309 121.355 198.582  1.00 19.87           O
ATOM   2934  CB  ALA A 479     164.109 124.342 199.666  1.00 19.87           C
ATOM   2935  N   ASP A 480     161.796 122.176 200.088  1.00 18.84           N
ATOM   2936  CA  ASP A 480     160.634 121.429 199.537  1.00 18.84           C
ATOM   2937  C   ASP A 480     160.331 121.933 198.124  1.00 18.84           C
ATOM   2938  O   ASP A 480     160.413 123.147 197.910  1.00 18.84           O
ATOM   2939  CB  ASP A 480     159.407 121.624 200.428  1.00 18.84           C
ATOM   2940  N   PRO A 481     160.050 121.065 197.114  1.00 19.83           N
ATOM   2941  CA  PRO A 481     159.868 121.531 195.738  1.00 19.83           C
ATOM   2942  C   PRO A 481     158.816 122.645 195.650  1.00 19.83           C
ATOM   2943  O   PRO A 481     158.935 123.481 194.779  1.00 19.83           O
ATOM   2944  CB  PRO A 481     159.405 120.303 194.941  1.00 19.83           C
ATOM   2945  CG  PRO A 481     158.963 119.315 195.994  1.00 19.83           C
ATOM   2946  CD  PRO A 481     159.865 119.598 197.172  1.00 19.83           C
ATOM   2947  N   ASN A 482     157.840 122.641 196.558  1.00 20.87           N
ATOM   2948  CA  ASN A 482     156.814 123.712 196.568  1.00 20.87           C
ATOM   2949  C   ASN A 482     157.512 125.048 196.826  1.00 20.87           C
ATOM   2950  O   ASN A 482     157.237 126.006 196.079  1.00 20.87           O
ATOM   2951  CB  ASN A 482     155.713 123.431 197.592  1.00 20.87           C
ATOM   2952  CG  ASN A 482     154.797 122.291 197.194  1.00 20.87           C
ATOM   2953  ND2 ASN A 482     154.949 121.801 195.975  1.00 20.87           N
ATOM   2954  OD1 ASN A 482     153.960 121.861 197.982  1.00 20.87           O
ATOM   2955  N   PHE A 483     158.381 125.106 197.839  1.00 19.39           N
ATOM   2956  CA  PHE A 483     159.098 126.364 198.177  1.00 19.39           C
ATOM   2957  C   PHE A 483     160.001 126.783 197.017  1.00 19.39           C
ATOM   2958  O   PHE A 483     160.002 127.968 196.674  1.00 19.39           O
ATOM   2959  CB  PHE A 483     159.932 126.187 199.447  1.00 19.39           C
ATOM   2960  CG  PHE A 483     160.819 127.353 199.803  1.00 19.39           C
ATOM   2961  CD1 PHE A 483     160.281 128.546 200.253  1.00 19.39           C
ATOM   2962  CD2 PHE A 483     162.195 127.249 199.708  1.00 19.39           C
ATOM   2963  CE1 PHE A 483     161.100 129.612 200.584  1.00 19.39           C
ATOM   2964  CE2 PHE A 483     163.015 128.313 200.044  1.00 19.39           C
ATOM   2965  CZ  PHE A 483     162.465 129.494 200.482  1.00 19.39           C
ATOM   2966  N   VAL A 484     160.715 125.834 196.419  1.00 17.53           N
ATOM   2967  CA  VAL A 484     161.670 126.199 195.337  1.00 17.53           C
ATOM   2968  C   VAL A 484     160.849 126.807 194.201  1.00 17.53           C
ATOM   2969  O   VAL A 484     161.282 127.824 193.654  1.00 17.53           O
ATOM   2970  CB  VAL A 484     162.511 125.002 194.859  1.00 17.53           C
ATOM   2971  CG1 VAL A 484     163.487 125.393 193.764  1.00 17.53           C
ATOM   2972  CG2 VAL A 484     163.250 124.346 196.011  1.00 17.53           C
ATOM   2973  N   THR A 485     159.687 126.233 193.896  1.00 16.98           N
ATOM   2974  CA  THR A 485     158.861 126.744 192.772  1.00 16.98           C
ATOM   2975  C   THR A 485     158.417 128.175 193.087  1.00 16.98           C
ATOM   2976  O   THR A 485     158.386 128.997 192.156  1.00 16.98           O
ATOM   2977  CB  THR A 485     157.714 125.797 192.413  1.00 16.98           C
ATOM   2978  CG2 THR A 485     156.969 126.221 191.165  1.00 16.98           C
ATOM   2979  OG1 THR A 485     158.277 124.501 192.212  1.00 16.98           O
ATOM   2980  N   ALA A 486     158.091 128.461 194.344  1.00 15.94           N
ATOM   2981  CA  ALA A 486     157.726 129.848 194.709  1.00 15.94           C
ATOM   2982  C   ALA A 486     158.915 130.793 194.498  1.00 15.94           C
ATOM   2983  O   ALA A 486     158.707 131.874 193.932  1.00 15.94           O
ATOM   2984  CB  ALA A 486     157.247 129.886 196.129  1.00 15.94           C
ATOM   2985  N   MET A 487     160.118 130.390 194.915  1.00 18.04           N
ATOM   2986  CA  MET A 487     161.329 131.232 194.737  1.00 18.04           C
ATOM   2987  C   MET A 487     161.605 131.406 193.248  1.00 18.04           C
ATOM   2988  O   MET A 487     161.932 132.524 192.844  1.00 18.04           O
ATOM   2989  CB  MET A 487     162.559 130.588 195.372  1.00 18.04           C
ATOM   2990  CG  MET A 487     162.416 130.338 196.852  1.00 18.04           C
ATOM   2991  SD  MET A 487     162.185 131.881 197.751  1.00 18.04           S
ATOM   2992  CE  MET A 487     163.569 132.823 197.120  1.00 18.04           C
ATOM   2993  N   LEU A 488     161.452 130.345 192.459  1.00 12.55           N
ATOM   2994  CA  LEU A 488     161.807 130.424 191.024  1.00 12.55           C
ATOM   2995  C   LEU A 488     160.939 131.486 190.347  1.00 12.55           C
ATOM   2996  O   LEU A 488     161.428 132.133 189.417  1.00 12.55           O
ATOM   2997  CB  LEU A 488     161.658 129.047 190.377  1.00 12.55           C
ATOM   2998  CG  LEU A 488     162.687 128.008 190.795  1.00 12.55           C
ATOM   2999  CD1 LEU A 488     162.374 126.677 190.149  1.00 12.55           C
ATOM   3000  CD2 LEU A 488     164.072 128.468 190.402  1.00 12.55           C
ATOM   3001  N   SER A 489     159.687 131.632 190.768  1.00 13.70           N
ATOM   3002  CA  SER A 489     158.824 132.685 190.184  1.00 13.70           C
ATOM   3003  C   SER A 489     159.395 134.069 190.494  1.00 13.70           C
ATOM   3004  O   SER A 489     159.281 134.953 189.630  1.00 13.70           O
ATOM   3005  CB  SER A 489     157.400 132.548 190.635  1.00 13.70           C
ATOM   3006  OG  SER A 489     157.240 132.987 191.973  1.00 13.70           O
ATOM   3007  N   LYS A 490     159.947 134.263 191.694  1.00 13.33           N
ATOM   3008  CA  LYS A 490     160.488 135.588 192.105  1.00 13.33           C
ATOM   3009  C   LYS A 490     161.691 135.996 191.245  1.00 13.33           C
ATOM   3010  O   LYS A 490     161.815 137.192 190.976  1.00 13.33           O
ATOM   3011  CB  LYS A 490     160.816 135.612 193.597  1.00 13.33           C
ATOM   3012  CG  LYS A 490     159.758 135.000 194.508  1.00 13.33           C
ATOM   3013  CD  LYS A 490     158.351 135.498 194.258  1.00 13.33           C
ATOM   3014  CE  LYS A 490     157.933 136.622 195.179  1.00 13.33           C
ATOM   3015  NZ  LYS A 490     156.549 137.071 194.893  1.00 13.33           N
ATOM   3016  N   LEU A 491     162.565 135.055 190.872  1.00 11.17           N
ATOM   3017  CA  LEU A 491     163.790 135.376 190.094  1.00 11.17           C
ATOM   3018  C   LEU A 491     163.451 136.295 188.917  1.00 11.17           C
ATOM   3019  O   LEU A 491     162.498 135.981 188.197  1.00 11.17           O
ATOM   3020  CB  LEU A 491     164.439 134.081 189.606  1.00 11.17           C
ATOM   3021  CG  LEU A 491     164.944 133.127 190.682  1.00 11.17           C
ATOM   3022  CD1 LEU A 491     165.588 131.909 190.051  1.00 11.17           C
ATOM   3023  CD2 LEU A 491     165.943 133.828 191.575  1.00 11.17           C
ATOM   3024  N   ARG A 492     164.207 137.380 188.730  1.00 13.46           N
ATOM   3025  CA  ARG A 492     164.004 138.325 187.605  1.00 13.46           C
ATOM   3026  C   ARG A 492     165.220 138.253 186.690  1.00 13.46           C
ATOM   3027  O   ARG A 492     166.323 138.164 187.216  1.00 13.46           O
ATOM   3028  CB  ARG A 492     163.904 139.754 188.131  1.00 13.46           C
ATOM   3029  CG  ARG A 492     162.892 139.954 189.248  1.00 13.46           C
ATOM   3030  CD  ARG A 492     161.476 139.605 188.838  1.00 13.46           C
ATOM   3031  NE  ARG A 492     160.550 139.732 189.956  1.00 13.46           N
ATOM   3032  CZ  ARG A 492     159.297 139.291 189.946  1.00 13.46           C
ATOM   3033  NH1 ARG A 492     158.821 138.681 188.876  1.00 13.46           N
ATOM   3034  NH2 ARG A 492     158.533 139.454 191.010  1.00 13.46           N
ATOM   3035  N   PHE A 493     165.025 138.325 185.382  1.00  9.61           N
ATOM   3036  CA  PHE A 493     166.107 138.197 184.419  1.00  9.61           C
ATOM   3037  C   PHE A 493     166.770 139.547 184.191  1.00  9.61           C
ATOM   3038  O   PHE A 493     166.088 140.548 183.967  1.00  9.61           O
ATOM   3039  CB  PHE A 493     165.567 137.635 183.109  1.00  9.61           C
ATOM   3040  CG  PHE A 493     166.611 137.429 182.060  1.00  9.61           C
ATOM   3041  CD1 PHE A 493     167.524 136.406 182.170  1.00  9.61           C
ATOM   3042  CD2 PHE A 493     166.653 138.240 180.948  1.00  9.61           C
ATOM   3043  CE1 PHE A 493     168.474 136.210 181.204  1.00  9.61           C
ATOM   3044  CE2 PHE A 493     167.599 138.047 179.977  1.00  9.61           C
ATOM   3045  CZ  PHE A 493     168.510 137.031 180.106  1.00  9.61           C
ATOM   3046  N   GLU A 494     168.101 139.589 184.291  1.00  9.77           N
ATOM   3047  CA  GLU A 494     168.854 140.865 184.142  1.00  9.77           C
ATOM   3048  C   GLU A 494     170.126 140.630 183.333  1.00  9.77           C
ATOM   3049  O   GLU A 494     170.851 139.705 183.671  1.00  9.77           O
ATOM   3050  CB  GLU A 494     169.244 141.374 185.524  1.00  9.77           C
ATOM   3051  CG  GLU A 494     168.084 141.993 186.275  1.00  9.77           C
ATOM   3052  CD  GLU A 494     168.444 142.490 187.660  1.00  9.77           C
ATOM   3053  OE1 GLU A 494     169.581 142.244 188.083  1.00  9.77           O
ATOM   3054  OE2 GLU A 494     167.581 143.111 188.306  1.00  9.77           O
ATOM   3055  N   VAL A 495     170.388 141.453 182.322  1.00  7.41           N
ATOM   3056  CA  VAL A 495     171.622 141.327 181.496  1.00  7.41           C
ATOM   3057  C   VAL A 495     172.570 142.471 181.867  1.00  7.41           C
ATOM   3058  O   VAL A 495     172.146 143.618 181.763  1.00  7.41           O
ATOM   3059  CB  VAL A 495     171.287 141.354 179.995  1.00  7.41           C
ATOM   3060  CG1 VAL A 495     172.521 141.546 179.132  1.00  7.41           C
ATOM   3061  CG2 VAL A 495     170.521 140.120 179.568  1.00  7.41           C
ATOM   3062  N   PHE A 496     173.803 142.171 182.279  1.00  7.58           N
ATOM   3063  CA  PHE A 496     174.797 143.213 182.626  1.00  7.58           C
ATOM   3064  C   PHE A 496     175.873 143.238 181.541  1.00  7.58           C
ATOM   3065  O   PHE A 496     176.438 142.188 181.262  1.00  7.58           O
ATOM   3066  CB  PHE A 496     175.348 143.003 184.035  1.00  7.58           C
ATOM   3067  CG  PHE A 496     174.402 143.364 185.148  1.00  7.58           C
ATOM   3068  CD1 PHE A 496     173.430 142.477 185.571  1.00  7.58           C
ATOM   3069  CD2 PHE A 496     174.487 144.594 185.775  1.00  7.58           C
ATOM   3070  CE1 PHE A 496     172.562 142.812 186.597  1.00  7.58           C
ATOM   3071  CE2 PHE A 496     173.620 144.926 186.801  1.00  7.58           C
ATOM   3072  CZ  PHE A 496     172.657 144.037 187.211  1.00  7.58           C
ATOM   3073  N   GLN A 497     176.144 144.401 180.954  1.00  9.41           N
ATOM   3074  CA  GLN A 497     177.096 144.530 179.822  1.00  9.41           C
ATOM   3075  C   GLN A 497     178.533 144.433 180.331  1.00  9.41           C
ATOM   3076  O   GLN A 497     178.723 144.553 181.540  1.00  9.41           O
ATOM   3077  CB  GLN A 497     176.863 145.873 179.139  1.00  9.41           C
ATOM   3078  CG  GLN A 497     175.506 146.014 178.477  1.00  9.41           C
ATOM   3079  CD  GLN A 497     175.490 147.269 177.646  1.00  9.41           C
ATOM   3080  NE2 GLN A 497     176.115 147.202 176.483  1.00  9.41           N
ATOM   3081  OE1 GLN A 497     174.953 148.295 178.050  1.00  9.41           O
ATOM   3082  N   PRO A 498     179.543 144.196 179.469  1.00  9.34           N
ATOM   3083  CA  PRO A 498     180.917 144.053 179.915  1.00  9.34           C
ATOM   3084  C   PRO A 498     181.437 145.304 180.630  1.00  9.34           C
ATOM   3085  O   PRO A 498     181.248 146.379 180.117  1.00  9.34           O
ATOM   3086  CB  PRO A 498     181.691 143.803 178.621  1.00  9.34           C
ATOM   3087  CG  PRO A 498     180.809 144.343 177.533  1.00  9.34           C
ATOM   3088  CD  PRO A 498     179.418 144.029 178.026  1.00  9.34           C
ATOM   3089  N   GLY A 499     182.085 145.132 181.781  1.00 10.85           N
ATOM   3090  CA  GLY A 499     182.604 146.263 182.571  1.00 10.85           C
ATOM   3091  C   GLY A 499     181.614 146.775 183.600  1.00 10.85           C
ATOM   3092  O   GLY A 499     182.046 147.518 184.488  1.00 10.85           O
ATOM   3093  N   ASP A 500     180.349 146.363 183.524  1.00 10.91           N
ATOM   3094  CA  ASP A 500     179.315 146.892 184.450  1.00 10.91           C
ATOM   3095  C   ASP A 500     179.582 146.336 185.840  1.00 10.91           C
ATOM   3096  O   ASP A 500     180.056 145.211 185.922  1.00 10.91           O
ATOM   3097  CB  ASP A 500     177.907 146.530 183.988  1.00 10.91           C
ATOM   3098  N   TYR A 501     179.279 147.088 186.891  1.00 14.12           N
ATOM   3099  CA  TYR A 501     179.444 146.525 188.247  1.00 14.12           C
ATOM   3100  C   TYR A 501     178.097 145.994 188.723  1.00 14.12           C
ATOM   3101  O   TYR A 501     177.225 146.795 189.067  1.00 14.12           O
ATOM   3102  CB  TYR A 501     180.018 147.570 189.202  1.00 14.12           C
ATOM   3103  CG  TYR A 501     181.521 147.658 189.220  1.00 14.12           C
ATOM   3104  CD1 TYR A 501     182.211 148.279 188.196  1.00 14.12           C
ATOM   3105  CD2 TYR A 501     182.254 147.117 190.264  1.00 14.12           C
ATOM   3106  CE1 TYR A 501     183.593 148.365 188.205  1.00 14.12           C
ATOM   3107  CE2 TYR A 501     183.635 147.196 190.290  1.00 14.12           C
ATOM   3108  CZ  TYR A 501     184.307 147.820 189.257  1.00 14.12           C
ATOM   3109  OH  TYR A 501     185.669 147.901 189.269  1.00 14.12           O
ATOM   3110  N   ILE A 502     177.941 144.674 188.728  1.00 10.31           N
ATOM   3111  CA  ILE A 502     176.665 144.046 189.161  1.00 10.31           C
ATOM   3112  C   ILE A 502     176.454 144.395 190.630  1.00 10.31           C
ATOM   3113  O   ILE A 502     175.365 144.876 190.970  1.00 10.31           O
ATOM   3114  CB  ILE A 502     176.724 142.534 188.903  1.00 10.31           C
ATOM   3115  CG1 ILE A 502     177.313 142.236 187.523  1.00 10.31           C
ATOM   3116  CG2 ILE A 502     175.350 141.922 189.073  1.00 10.31           C
ATOM   3117  CD1 ILE A 502     177.772 140.814 187.343  1.00 10.31           C
ATOM   3118  N   ILE A 503     177.469 144.179 191.460  1.00 14.58           N
ATOM   3119  CA  ILE A 503     177.393 144.525 192.908  1.00 14.58           C
ATOM   3120  C   ILE A 503     178.610 145.399 193.213  1.00 14.58           C
ATOM   3121  O   ILE A 503     179.675 145.105 192.659  1.00 14.58           O
ATOM   3122  CB  ILE A 503     177.396 143.248 193.769  1.00 14.58           C
ATOM   3123  N   ARG A 504     178.448 146.442 194.028  1.00 20.66           N
ATOM   3124  CA  ARG A 504     179.570 147.354 194.377  1.00 20.66           C
ATOM   3125  C   ARG A 504     179.904 147.185 195.859  1.00 20.66           C
ATOM   3126  O   ARG A 504     178.966 147.156 196.667  1.00 20.66           O
ATOM   3127  CB  ARG A 504     179.209 148.806 194.066  1.00 20.66           C
ATOM   3128  CG  ARG A 504     179.207 149.141 192.583  1.00 20.66           C
ATOM   3129  CD  ARG A 504     178.974 150.621 192.347  1.00 20.66           C
ATOM   3130  NE  ARG A 504     179.146 150.999 190.953  1.00 20.66           N
ATOM   3131  CZ  ARG A 504     180.293 151.403 190.422  1.00 20.66           C
ATOM   3132  NH1 ARG A 504     181.380 151.482 191.171  1.00 20.66           N
ATOM   3133  NH2 ARG A 504     180.350 151.727 189.143  1.00 20.66           N
ATOM   3134  N   GLU A 505     181.190 147.073 196.196  1.00 17.16           N
ATOM   3135  CA  GLU A 505     181.590 146.819 197.601  1.00 17.16           C
ATOM   3136  C   GLU A 505     181.149 147.980 198.492  1.00 17.16           C
ATOM   3137  O   GLU A 505     181.337 149.137 198.085  1.00 17.16           O
ATOM   3138  CB  GLU A 505     183.107 146.679 197.697  1.00 17.16           C
ATOM   3139  N   GLY A 506     180.599 147.674 199.665  1.00 16.61           N
ATOM   3140  CA  GLY A 506     180.202 148.720 200.626  1.00 16.61           C
ATOM   3141  C   GLY A 506     178.783 149.208 200.414  1.00 16.61           C
ATOM   3142  O   GLY A 506     178.292 149.961 201.274  1.00 16.61           O
ATOM   3143  N   ALA A 507     178.131 148.789 199.328  1.00 16.22           N
ATOM   3144  CA  ALA A 507     176.717 149.161 199.109  1.00 16.22           C
ATOM   3145  C   ALA A 507     175.808 148.227 199.909  1.00 16.22           C
ATOM   3146  O   ALA A 507     176.204 147.071 200.129  1.00 16.22           O
ATOM   3147  CB  ALA A 507     176.395 149.127 197.639  1.00 16.22           C
ATOM   3148  N   VAL A 508     174.635 148.710 200.318  1.00 15.45           N
ATOM   3149  CA  VAL A 508     173.660 147.837 201.038  1.00 15.45           C
ATOM   3150  C   VAL A 508     173.220 146.735 200.073  1.00 15.45           C
ATOM   3151  O   VAL A 508     172.985 147.053 198.894  1.00 15.45           O
ATOM   3152  CB  VAL A 508     172.454 148.654 201.540  1.00 15.45           C
ATOM   3153  N   GLY A 509     173.096 145.494 200.552  1.00 15.07           N
ATOM   3154  CA  GLY A 509     172.762 144.388 199.635  1.00 15.07           C
ATOM   3155  C   GLY A 509     171.276 144.099 199.633  1.00 15.07           C
ATOM   3156  O   GLY A 509     170.780 143.591 200.654  1.00 15.07           O
ATOM   3157  N   LYS A 510     170.593 144.401 198.528  1.00 13.43           N
ATOM   3158  CA  LYS A 510     169.124 144.206 198.463  1.00 13.43           C
ATOM   3159  C   LYS A 510     168.761 143.061 197.514  1.00 13.43           C
ATOM   3160  O   LYS A 510     167.554 142.827 197.354  1.00 13.43           O
ATOM   3161  CB  LYS A 510     168.437 145.502 198.028  1.00 13.43           C
ATOM   3162  N   LYS A 511     169.742 142.386 196.905  1.00 13.13           N
ATOM   3163  CA  LYS A 511     169.415 141.336 195.903  1.00 13.13           C
ATOM   3164  C   LYS A 511     170.604 140.431 195.610  1.00 13.13           C
ATOM   3165  O   LYS A 511     171.715 140.956 195.471  1.00 13.13           O
ATOM   3166  CB  LYS A 511     168.869 141.927 194.598  1.00 13.13           C
ATOM   3167  CG  LYS A 511     169.680 143.022 193.930  1.00 13.13           C
ATOM   3168  CD  LYS A 511     169.042 143.413 192.621  1.00 13.13           C
ATOM   3169  CE  LYS A 511     167.534 143.327 192.674  1.00 13.13           C
ATOM   3170  NZ  LYS A 511     166.923 143.583 191.351  1.00 13.13           N
ATOM   3171  N   MET A 512     170.374 139.123 195.532  1.00 14.23           N
ATOM   3172  CA  MET A 512     171.406 138.168 195.161  1.00 14.23           C
ATOM   3173  C   MET A 512     171.213 137.753 193.713  1.00 14.23           C
ATOM   3174  O   MET A 512     170.122 137.870 193.155  1.00 14.23           O
ATOM   3175  CB  MET A 512     171.386 136.934 196.061  1.00 14.23           C
ATOM   3176  CG  MET A 512     170.155 136.081 195.934  1.00 14.23           C
ATOM   3177  SD  MET A 512     170.281 134.625 196.977  1.00 14.23           S
ATOM   3178  CE  MET A 512     171.556 133.726 196.101  1.00 14.23           C
ATOM   3179  N   TYR A 513     172.282 137.254 193.109  1.00 11.39           N
ATOM   3180  CA  TYR A 513     172.314 136.993 191.680  1.00 11.39           C
ATOM   3181  C   TYR A 513     172.701 135.548 191.417  1.00 11.39           C
ATOM   3182  O   TYR A 513     173.663 135.042 191.998  1.00 11.39           O
ATOM   3183  CB  TYR A 513     173.299 137.924 190.982  1.00 11.39           C
ATOM   3184  CG  TYR A 513     172.937 139.388 191.043  1.00 11.39           C
ATOM   3185  CD1 TYR A 513     172.086 139.948 190.107  1.00 11.39           C
ATOM   3186  CD2 TYR A 513     173.440 140.204 192.043  1.00 11.39           C
ATOM   3187  CE1 TYR A 513     171.760 141.283 190.159  1.00 11.39           C
ATOM   3188  CE2 TYR A 513     173.112 141.539 192.104  1.00 11.39           C
ATOM   3189  CZ  TYR A 513     172.271 142.071 191.160  1.00 11.39           C
ATOM   3190  OH  TYR A 513     171.942 143.401 191.210  1.00 11.39           O
ATOM   3191  N   PHE A 514     171.946 134.890 190.550  1.00 10.62           N
ATOM   3192  CA  PHE A 514     172.283 133.573 190.039  1.00 10.62           C
ATOM   3193  C   PHE A 514     172.812 133.753 188.632  1.00 10.62           C
ATOM   3194  O   PHE A 514     172.075 134.201 187.755  1.00 10.62           O
ATOM   3195  CB  PHE A 514     171.058 132.661 190.012  1.00 10.62           C
ATOM   3196  CG  PHE A 514     170.526 132.323 191.358  1.00 10.62           C
ATOM   3197  CD1 PHE A 514     171.052 131.273 192.076  1.00 10.62           C
ATOM   3198  CD2 PHE A 514     169.503 133.067 191.910  1.00 10.62           C
ATOM   3199  CE1 PHE A 514     170.563 130.960 193.318  1.00 10.62           C
ATOM   3200  CE2 PHE A 514     169.012 132.765 193.153  1.00 10.62           C
ATOM   3201  CZ  PHE A 514     169.544 131.707 193.859  1.00 10.62           C
ATOM   3202  N   ILE A 515     174.000 133.252 188.261  1.00 12.04           N
ATOM   3203  CA  ILE A 515     174.542 133.532 186.882  1.00 12.04           C
ATOM   3204  C   ILE A 515     174.111 132.487 185.847  1.00 12.04           C
ATOM   3205  O   ILE A 515     174.631 131.378 185.916  1.00 12.04           O
ATOM   3206  CB  ILE A 515     176.079 133.646 186.852  1.00 12.04           C
ATOM   3207  CG1 ILE A 515     176.633 134.661 187.852  1.00 12.04           C
ATOM   3208  CG2 ILE A 515     176.591 133.916 185.447  1.00 12.04           C
ATOM   3209  CD1 ILE A 515     178.122 134.855 187.728  1.00 12.04           C
ATOM   3210  N   GLN A 516     173.185 132.801 184.937  1.00 13.08           N
ATOM   3211  CA  GLN A 516     172.805 131.871 183.837  1.00 13.08           C
ATOM   3212  C   GLN A 516     173.906 131.751 182.789  1.00 13.08           C
ATOM   3213  O   GLN A 516     174.178 130.618 182.373  1.00 13.08           O
ATOM   3214  CB  GLN A 516     171.533 132.336 183.133  1.00 13.08           C
ATOM   3215  CG  GLN A 516     170.970 131.319 182.153  1.00 13.08           C
ATOM   3216  CD  GLN A 516     169.934 131.925 181.242  1.00 13.08           C
ATOM   3217  NE2 GLN A 516     168.826 131.222 181.071  1.00 13.08           N
ATOM   3218  OE1 GLN A 516     170.121 133.002 180.687  1.00 13.08           O
ATOM   3219  N   HIS A 517     174.514 132.865 182.373  1.00 14.36           N
ATOM   3220  CA  HIS A 517     175.539 132.864 181.290  1.00 14.36           C
ATOM   3221  C   HIS A 517     176.524 134.001 181.536  1.00 14.36           C
ATOM   3222  O   HIS A 517     176.243 134.828 182.395  1.00 14.36           O
ATOM   3223  CB  HIS A 517     174.917 133.071 179.905  1.00 14.36           C
ATOM   3224  CG  HIS A 517     174.406 131.837 179.241  1.00 14.36           C
ATOM   3225  CD2 HIS A 517     174.991 130.648 178.992  1.00 14.36           C
ATOM   3226  ND1 HIS A 517     173.131 131.760 178.723  1.00 14.36           N
ATOM   3227  CE1 HIS A 517     172.950 130.569 178.190  1.00 14.36           C
ATOM   3228  NE2 HIS A 517     174.074 129.870 178.343  1.00 14.36           N
ATOM   3229  N   GLY A 518     177.653 134.010 180.841  1.00 13.41           N
ATOM   3230  CA  GLY A 518     178.622 135.113 180.961  1.00 13.41           C
ATOM   3231  C   GLY A 518     179.688 134.841 181.995  1.00 13.41           C
ATOM   3232  O   GLY A 518     179.444 134.006 182.877  1.00 13.41           O
ATOM   3233  N   VAL A 519     180.820 135.539 181.902  1.00 10.94           N
ATOM   3234  CA  VAL A 519     181.925 135.370 182.889  1.00 10.94           C
ATOM   3235  C   VAL A 519     182.004 136.630 183.738  1.00 10.94           C
ATOM   3236  O   VAL A 519     182.415 137.651 183.194  1.00 10.94           O
ATOM   3237  CB  VAL A 519     183.278 135.131 182.200  1.00 10.94           C
ATOM   3238  N   ALA A 520     181.616 136.560 185.006  1.00 10.86           N
ATOM   3239  CA  ALA A 520     181.753 137.696 185.901  1.00 10.86           C
ATOM   3240  C   ALA A 520     183.108 137.622 186.598  1.00 10.86           C
ATOM   3241  O   ALA A 520     183.949 136.781 186.271  1.00 10.86           O
ATOM   3242  CB  ALA A 520     180.600 137.725 186.901  1.00 10.86           C
ATOM   3243  N   GLY A 521     183.336 138.506 187.563  1.00 11.11           N
ATOM   3244  CA  GLY A 521     184.558 138.453 188.343  1.00 11.11           C
ATOM   3245  C   GLY A 521     184.430 139.138 189.686  1.00 11.11           C
ATOM   3246  O   GLY A 521     184.018 140.296 189.754  1.00 11.11           O
ATOM   3247  N   VAL A 522     184.792 138.443 190.759  1.00 11.78           N
ATOM   3248  CA  VAL A 522     184.641 138.974 192.110  1.00 11.78           C
ATOM   3249  C   VAL A 522     185.946 139.655 192.504  1.00 11.78           C
ATOM   3250  O   VAL A 522     186.926 138.996 192.853  1.00 11.78           O
ATOM   3251  CB  VAL A 522     184.254 137.878 193.103  1.00 11.78           C
ATOM   3252  N   ILE A 523     185.958 140.983 192.450  1.00 14.24           N
ATOM   3253  CA  ILE A 523     187.096 141.785 192.884  1.00 14.24           C
ATOM   3254  C   ILE A 523     186.887 142.155 194.346  1.00 14.24           C
ATOM   3255  O   ILE A 523     185.865 142.753 194.705  1.00 14.24           O
ATOM   3256  CB  ILE A 523     187.256 143.040 192.013  1.00 14.24           C
ATOM   3257  N   THR A 524     187.849 141.791 195.189  1.00 18.16           N
ATOM   3258  CA  THR A 524     187.797 142.058 196.617  1.00 18.16           C
ATOM   3259  C   THR A 524     189.121 142.666 197.058  1.00 18.16           C
ATOM   3260  O   THR A 524     189.989 142.978 196.242  1.00 18.16           O
ATOM   3261  CB  THR A 524     187.497 140.782 197.419  1.00 18.16           C
ATOM   3262  N   LYS A 525     189.269 142.836 198.371  1.00 19.72           N
ATOM   3263  CA  LYS A 525     190.506 143.374 198.922  1.00 19.72           C
ATOM   3264  C   LYS A 525     191.463 142.280 199.376  1.00 19.72           C
ATOM   3265  O   LYS A 525     192.681 142.445 199.258  1.00 19.72           O
ATOM   3266  CB  LYS A 525     190.200 144.311 200.093  1.00 19.72           C
ATOM   3267  N   SER A 526     190.938 141.167 199.885  1.00 18.43           N
ATOM   3268  CA  SER A 526     191.791 140.108 200.413  1.00 18.43           C
ATOM   3269  C   SER A 526     192.340 139.224 199.298  1.00 18.43           C
ATOM   3270  O   SER A 526     193.555 139.161 199.087  1.00 18.43           O
ATOM   3271  CB  SER A 526     191.011 139.268 201.427  1.00 18.43           C
ATOM   3272  N   SER A 527     191.458 138.538 198.572  1.00 20.43           N
ATOM   3273  CA  SER A 527     191.895 137.619 197.527  1.00 20.43           C
ATOM   3274  C   SER A 527     192.040 138.304 196.176  1.00 20.43           C
ATOM   3275  O   SER A 527     193.016 138.050 195.460  1.00 20.43           O
ATOM   3276  CB  SER A 527     190.915 136.449 197.414  1.00 20.43           C
ATOM   3277  N   LYS A 528     191.067 139.142 195.805  1.00 21.30           N
ATOM   3278  CA  LYS A 528     191.040 140.010 194.628  1.00 21.30           C
ATOM   3279  C   LYS A 528     191.096 139.267 193.296  1.00 21.30           C
ATOM   3280  O   LYS A 528     191.415 139.892 192.276  1.00 21.30           O
ATOM   3281  CB  LYS A 528     192.165 141.057 194.651  1.00 21.30           C
ATOM   3282  N   GLU A 529     190.796 137.970 193.258  1.00 20.05           N
ATOM   3283  CA  GLU A 529     190.798 137.222 192.002  1.00 20.05           C
ATOM   3284  C   GLU A 529     189.864 136.029 192.146  1.00 20.05           C
ATOM   3285  O   GLU A 529     190.243 135.018 192.747  1.00 20.05           O
ATOM   3286  CB  GLU A 529     192.210 136.772 191.639  1.00 20.05           C
ATOM   3287  N   MET A 530     188.653 136.146 191.600  1.00 15.15           N
ATOM   3288  CA  MET A 530     187.714 135.023 191.570  1.00 15.15           C
ATOM   3289  C   MET A 530     186.770 135.255 190.391  1.00 15.15           C
ATOM   3290  O   MET A 530     185.802 136.007 190.514  1.00 15.15           O
ATOM   3291  CB  MET A 530     186.953 134.897 192.879  1.00 15.15           C
ATOM   3292  N   LYS A 531     186.963 134.537 189.281  1.00 11.98           N
ATOM   3293  CA  LYS A 531     186.110 134.750 188.077  1.00 11.98           C
ATOM   3294  C   LYS A 531     184.998 133.697 188.000  1.00 11.98           C
ATOM   3295  O   LYS A 531     185.283 132.599 187.497  1.00 11.98           O
ATOM   3296  CB  LYS A 531     186.950 134.803 186.799  1.00 11.98           C
ATOM   3297  N   LEU A 532     183.776 134.032 188.438  1.00 11.94           N
ATOM   3298  CA  LEU A 532     182.611 133.104 188.392  1.00 11.94           C
ATOM   3299  C   LEU A 532     182.109 132.982 186.949  1.00 11.94           C
ATOM   3300  O   LEU A 532     182.153 133.991 186.236  1.00 11.94           O
ATOM   3301  CB  LEU A 532     181.522 133.667 189.309  1.00 11.94           C
ATOM   3302  CG  LEU A 532     181.921 133.842 190.770  1.00 11.94           C
ATOM   3303  CD1 LEU A 532     180.941 134.747 191.492  1.00 11.94           C
ATOM   3304  CD2 LEU A 532     182.018 132.495 191.466  1.00 11.94           C
ATOM   3305  N   THR A 533     181.644 131.794 186.540  1.00 11.80           N
ATOM   3306  CA  THR A 533     181.194 131.559 185.139  1.00 11.80           C
ATOM   3307  C   THR A 533     179.755 131.043 185.127  1.00 11.80           C
ATOM   3308  O   THR A 533     179.088 131.176 186.156  1.00 11.80           O
ATOM   3309  CB  THR A 533     182.136 130.614 184.387  1.00 11.80           C
ATOM   3310  N   ASP A 534     179.312 130.430 184.027  1.00 12.12           N
ATOM   3311  CA  ASP A 534     177.898 129.981 183.901  1.00 12.12           C
ATOM   3312  C   ASP A 534     177.508 129.051 185.048  1.00 12.12           C
ATOM   3313  O   ASP A 534     178.272 128.121 185.324  1.00 12.12           O
ATOM   3314  CB  ASP A 534     177.636 129.269 182.574  1.00 30.00           C
ATOM   3315  CG  ASP A 534     178.069 130.030 181.334  1.00 30.00           C
ATOM   3316  OD1 ASP A 534     178.699 131.090 181.480  1.00 30.00           O
ATOM   3317  OD2 ASP A 534     177.775 129.547 180.228  1.00 30.00           O
ATOM   3318  N   GLY A 535     176.352 129.278 185.672  1.00 10.07           N
ATOM   3319  CA  GLY A 535     175.837 128.394 186.739  1.00 10.07           C
ATOM   3320  C   GLY A 535     176.221 128.843 188.132  1.00 10.07           C
ATOM   3321  O   GLY A 535     175.594 128.356 189.086  1.00 10.07           O
ATOM   3322  N   SER A 536     177.166 129.774 188.253  1.00 11.77           N
ATOM   3323  CA  SER A 536     177.646 130.240 189.582  1.00 11.77           C
ATOM   3324  C   SER A 536     176.640 131.179 190.249  1.00 11.77           C
ATOM   3325  O   SER A 536     175.848 131.785 189.537  1.00 11.77           O
ATOM   3326  CB  SER A 536     178.979 130.892 189.445  1.00 11.77           C
ATOM   3327  OG  SER A 536     179.874 130.051 188.735  1.00 11.77           O
ATOM   3328  N   TYR A 537     176.677 131.291 191.577  1.00 13.41           N
ATOM   3329  CA  TYR A 537     175.762 132.197 192.322  1.00 13.41           C
ATOM   3330  C   TYR A 537     176.597 133.190 193.135  1.00 13.41           C
ATOM   3331  O   TYR A 537     177.616 132.771 193.708  1.00 13.41           O
ATOM   3332  CB  TYR A 537     174.825 131.393 193.227  1.00 13.41           C
ATOM   3333  CG  TYR A 537     175.495 130.563 194.290  1.00 13.41           C
ATOM   3334  CD1 TYR A 537     176.081 129.344 193.984  1.00 13.41           C
ATOM   3335  CD2 TYR A 537     175.529 130.984 195.608  1.00 13.41           C
ATOM   3336  CE1 TYR A 537     176.698 128.576 194.955  1.00 13.41           C
ATOM   3337  CE2 TYR A 537     176.142 130.228 196.592  1.00 13.41           C
ATOM   3338  CZ  TYR A 537     176.730 129.019 196.264  1.00 13.41           C
ATOM   3339  OH  TYR A 537     177.336 128.267 197.227  1.00 13.41           O
ATOM   3340  N   PHE A 538     176.203 134.464 193.158  1.00 12.37           N
ATOM   3341  CA  PHE A 538     176.936 135.485 193.951  1.00 12.37           C
ATOM   3342  C   PHE A 538     175.959 136.407 194.680  1.00 12.37           C
ATOM   3343  O   PHE A 538     174.813 136.519 194.249  1.00 12.37           O
ATOM   3344  CB  PHE A 538     177.966 136.210 193.085  1.00 12.37           C
ATOM   3345  CG  PHE A 538     177.438 137.133 192.022  1.00 12.37           C
ATOM   3346  CD1 PHE A 538     177.153 138.453 192.309  1.00 12.37           C
ATOM   3347  CD2 PHE A 538     177.282 136.694 190.720  1.00 12.37           C
ATOM   3348  CE1 PHE A 538     176.694 139.309 191.324  1.00 12.37           C
ATOM   3349  CE2 PHE A 538     176.819 137.549 189.736  1.00 12.37           C
ATOM   3350  CZ  PHE A 538     176.526 138.853 190.039  1.00 12.37           C
ATOM   3351  N   GLY A 539     176.401 137.047 195.759  1.00 12.41           N
ATOM   3352  CA  GLY A 539     175.501 137.903 196.551  1.00 12.41           C
ATOM   3353  C   GLY A 539     174.679 137.103 197.536  1.00 12.41           C
ATOM   3354  O   GLY A 539     173.760 137.688 198.130  1.00 12.41           O
ATOM   3355  N   GLU A 540     175.024 135.834 197.761  1.00 13.93           N
ATOM   3356  CA  GLU A 540     174.196 134.948 198.624  1.00 13.93           C
ATOM   3357  C   GLU A 540     174.094 135.468 200.062  1.00 13.93           C
ATOM   3358  O   GLU A 540     172.993 135.376 200.626  1.00 13.93           O
ATOM   3359  CB  GLU A 540     174.782 133.536 198.617  1.00 13.93           C
ATOM   3360  N   ILE A 541     175.187 135.973 200.640  1.00 14.80           N
ATOM   3361  CA  ILE A 541     175.181 136.403 202.072  1.00 14.80           C
ATOM   3362  C   ILE A 541     174.069 137.429 202.300  1.00 14.80           C
ATOM   3363  O   ILE A 541     173.540 137.475 203.424  1.00 14.80           O
ATOM   3364  CB  ILE A 541     176.556 136.967 202.480  1.00 14.80           C
ATOM   3365  N   CYS A 542     173.748 138.230 201.283  1.00 16.69           N
ATOM   3366  CA  CYS A 542     172.702 139.275 201.411  1.00 16.69           C
ATOM   3367  C   CYS A 542     171.321 138.630 201.380  1.00 16.69           C
ATOM   3368  O   CYS A 542     170.549 138.966 200.473  1.00 16.69           O
ATOM   3369  CB  CYS A 542     172.760 140.237 200.231  1.00 16.69           C
ATOM   3370  N   LEU A 543     171.029 137.751 202.336  1.00 17.51           N
ATOM   3371  CA  LEU A 543     169.698 137.160 202.393  1.00 17.51           C
ATOM   3372  C   LEU A 543     169.082 137.219 203.779  1.00 17.51           C
ATOM   3373  O   LEU A 543     167.864 137.366 203.902  1.00 17.51           O
ATOM   3374  CB  LEU A 543     169.747 135.702 201.917  1.00 17.51           C
ATOM   3375  N   LEU A 544     169.894 137.115 204.832  1.00 19.31           N
ATOM   3376  CA  LEU A 544     169.404 137.215 206.197  1.00 19.31           C
ATOM   3377  C   LEU A 544     170.242 138.140 207.070  1.00 19.31           C
ATOM   3378  O   LEU A 544     169.931 138.293 208.256  1.00 19.31           O
ATOM   3379  CB  LEU A 544     169.343 135.826 206.848  1.00 19.31           C
ATOM   3380  N   THR A 545     171.289 138.761 206.522  1.00 18.18           N
ATOM   3381  CA  THR A 545     172.142 139.632 207.323  1.00 18.18           C
ATOM   3382  C   THR A 545     171.619 141.064 207.355  1.00 18.18           C
ATOM   3383  O   THR A 545     171.664 141.711 208.407  1.00 18.18           O
ATOM   3384  CB  THR A 545     173.572 139.604 206.784  1.00 18.18           C
ATOM   3385  N   LYS A 546     171.117 141.550 206.209  1.00 18.59           N
ATOM   3386  CA  LYS A 546     170.624 142.924 206.019  1.00 18.59           C
ATOM   3387  C   LYS A 546     171.690 143.961 206.376  1.00 18.59           C
ATOM   3388  O   LYS A 546     171.448 144.904 207.133  1.00 18.59           O
ATOM   3389  CB  LYS A 546     169.325 143.173 206.794  1.00 18.59           C
ATOM   3390  N   GLY A 547     172.900 143.756 205.832  1.00 17.35           N
ATOM   3391  CA  GLY A 547     174.027 144.674 206.093  1.00 17.35           C
ATOM   3392  C   GLY A 547     174.620 145.232 204.808  1.00 17.35           C
ATOM   3393  O   GLY A 547     173.847 145.807 204.016  1.00 17.35           O
ATOM   3394  N   ARG A 548     175.933 145.078 204.596  1.00 19.57           N
ATOM   3395  CA  ARG A 548     176.597 145.683 203.409  1.00 19.57           C
ATOM   3396  C   ARG A 548     177.467 144.648 202.688  1.00 19.57           C
ATOM   3397  O   ARG A 548     178.060 143.799 203.377  1.00 19.57           O
ATOM   3398  CB  ARG A 548     177.422 146.905 203.824  1.00 19.57           C
ATOM   3399  N   ARG A 549     177.572 144.746 201.358  1.00 18.57           N
ATOM   3400  CA  ARG A 549     178.324 143.745 200.554  1.00 18.57           C
ATOM   3401  C   ARG A 549     179.830 143.912 200.767  1.00 18.57           C
ATOM   3402  O   ARG A 549     180.291 145.065 200.802  1.00 18.57           O
ATOM   3403  CB  ARG A 549     177.952 143.879 199.075  1.00 18.57           C
ATOM   3404  N   THR A 550     180.555 142.801 200.912  1.00 17.99           N
ATOM   3405  CA  THR A 550     182.020 142.853 201.165  1.00 17.99           C
ATOM   3406  C   THR A 550     182.824 142.748 199.865  1.00 17.99           C
ATOM   3407  O   THR A 550     184.041 142.994 199.923  1.00 17.99           O
ATOM   3408  CB  THR A 550     182.447 141.726 202.110  1.00 17.99           C
ATOM   3409  N   ALA A 551     182.185 142.396 198.747  1.00 17.47           N
ATOM   3410  CA  ALA A 551     182.946 142.189 197.492  1.00 17.47           C
ATOM   3411  C   ALA A 551     182.228 142.871 196.330  1.00 17.47           C
ATOM   3412  O   ALA A 551     180.997 143.001 196.393  1.00 17.47           O
ATOM   3413  CB  ALA A 551     183.114 140.723 197.220  1.00 17.47           C
ATOM   3414  N   SER A 552     182.983 143.279 195.313  1.00 14.37           N
ATOM   3415  CA  SER A 552     182.377 143.955 194.142  1.00 14.37           C
ATOM   3416  C   SER A 552     182.489 143.028 192.942  1.00 14.37           C
ATOM   3417  O   SER A 552     183.614 142.642 192.614  1.00 14.37           O
ATOM   3418  CB  SER A 552     183.076 145.244 193.870  1.00 14.37           C
ATOM   3419  N   VAL A 553     181.367 142.711 192.300  1.00 10.76           N
ATOM   3420  CA  VAL A 553     181.395 141.760 191.156  1.00 10.76           C
ATOM   3421  C   VAL A 553     181.221 142.577 189.884  1.00 10.76           C
ATOM   3422  O   VAL A 553     180.258 143.339 189.816  1.00 10.76           O
ATOM   3423  CB  VAL A 553     180.326 140.670 191.308  1.00 10.76           C
ATOM   3424  CG1 VAL A 553     180.448 139.614 190.224  1.00 10.76           C
ATOM   3425  CG2 VAL A 553     180.387 140.024 192.682  1.00 10.76           C
ATOM   3426  N   ARG A 554     182.146 142.441 188.942  1.00 12.50           N
ATOM   3427  CA  ARG A 554     182.098 143.216 187.686  1.00 12.50           C
ATOM   3428  C   ARG A 554     181.882 142.245 186.534  1.00 12.50           C
ATOM   3429  O   ARG A 554     182.667 141.306 186.429  1.00 12.50           O
ATOM   3430  CB  ARG A 554     183.452 143.887 187.471  1.00 12.50           C
ATOM   3431  CG  ARG A 554     183.558 144.694 186.187  1.00 12.50           C
ATOM   3432  CD  ARG A 554     184.947 145.275 186.013  1.00 12.50           C
ATOM   3433  NE  ARG A 554     185.973 144.267 186.232  1.00 12.50           N
ATOM   3434  CZ  ARG A 554     186.459 143.465 185.292  1.00 12.50           C
ATOM   3435  NH1 ARG A 554     186.010 143.548 184.050  1.00 12.50           N
ATOM   3436  NH2 ARG A 554     187.390 142.580 185.595  1.00 12.50           N
ATOM   3437  N   ALA A 555     180.881 142.479 185.692  1.00 10.11           N
ATOM   3438  CA  ALA A 555     180.696 141.610 184.518  1.00 10.11           C
ATOM   3439  C   ALA A 555     181.925 141.736 183.624  1.00 10.11           C
ATOM   3440  O   ALA A 555     182.329 142.866 183.359  1.00 10.11           O
ATOM   3441  CB  ALA A 555     179.466 142.033 183.786  1.00 10.11           C
ATOM   3442  N   ASP A 556     182.450 140.623 183.139  1.00 11.16           N
ATOM   3443  CA  ASP A 556     183.590 140.640 182.257  1.00 11.16           C
ATOM   3444  C   ASP A 556     183.140 140.154 180.907  1.00 11.16           C
ATOM   3445  O   ASP A 556     183.963 139.938 180.026  1.00 11.16           O
ATOM   3446  CB  ASP A 556     184.691 139.756 182.802  1.00 11.16           C
ATOM   3447  N   THR A 557     181.859 140.035 180.683  1.00 10.26           N
ATOM   3448  CA  THR A 557     181.382 139.709 179.361  1.00 10.26           C
ATOM   3449  C   THR A 557     179.970 140.048 179.563  1.00 10.26           C
ATOM   3450  O   THR A 557     179.586 140.368 180.676  1.00 10.26           O
ATOM   3451  CB  THR A 557     181.538 138.237 179.041  1.00 10.26           C
ATOM   3452  N   TYR A 558     179.144 139.976 178.548  1.00 10.46           N
ATOM   3453  CA  TYR A 558     177.764 140.209 178.836  1.00 10.46           C
ATOM   3454  C   TYR A 558     177.522 139.165 179.900  1.00 10.46           C
ATOM   3455  O   TYR A 558     178.344 138.281 180.081  1.00 10.46           O
ATOM   3456  CB  TYR A 558     176.922 140.072 177.602  1.00 10.46           C
ATOM   3457  CG  TYR A 558     177.124 141.238 176.677  1.00 10.46           C
ATOM   3458  CD1 TYR A 558     178.252 141.323 175.881  1.00 10.46           C
ATOM   3459  CD2 TYR A 558     176.207 142.272 176.627  1.00 10.46           C
ATOM   3460  CE1 TYR A 558     178.451 142.396 175.043  1.00 10.46           C
ATOM   3461  CE2 TYR A 558     176.399 143.349 175.791  1.00 10.46           C
ATOM   3462  CZ  TYR A 558     177.522 143.404 175.001  1.00 10.46           C
ATOM   3463  OH  TYR A 558     177.720 144.474 174.167  1.00 10.46           O
ATOM   3464  N   CYS A 559     176.487 139.301 180.702  1.00 10.01           N
ATOM   3465  CA  CYS A 559     176.299 138.364 181.782  1.00 10.01           C
ATOM   3466  C   CYS A 559     174.858 138.290 182.041  1.00 10.01           C
ATOM   3467  O   CYS A 559     174.293 139.213 182.570  1.00 10.01           O
ATOM   3468  CB  CYS A 559     176.972 138.825 183.056  1.00 10.01           C
ATOM   3469  SG  CYS A 559     178.727 138.493 183.166  1.00 10.01           S
ATOM   3470  N   ARG A 560     174.239 137.186 181.712  1.00 10.48           N
ATOM   3471  CA  ARG A 560     172.772 137.125 181.863  1.00 10.48           C
ATOM   3472  C   ARG A 560     172.565 136.493 183.229  1.00 10.48           C
ATOM   3473  O   ARG A 560     172.978 135.353 183.385  1.00 10.48           O
ATOM   3474  CB  ARG A 560     172.178 136.236 180.777  1.00 10.48           C
ATOM   3475  CG  ARG A 560     172.558 136.657 179.370  1.00 10.48           C
ATOM   3476  CD  ARG A 560     171.968 135.713 178.347  1.00 10.48           C
ATOM   3477  NE  ARG A 560     172.186 136.263 177.023  1.00 10.48           N
ATOM   3478  CZ  ARG A 560     171.301 136.993 176.360  1.00 10.48           C
ATOM   3479  NH1 ARG A 560     170.120 137.251 176.894  1.00 10.48           N
ATOM   3480  NH2 ARG A 560     171.601 137.458 175.163  1.00 10.48           N
ATOM   3481  N   LEU A 561     171.945 137.192 184.168  1.00  8.82           N
ATOM   3482  CA  LEU A 561     171.852 136.679 185.555  1.00  8.82           C
ATOM   3483  C   LEU A 561     170.395 136.685 185.996  1.00  8.82           C
ATOM   3484  O   LEU A 561     169.597 137.326 185.319  1.00  8.82           O
ATOM   3485  CB  LEU A 561     172.651 137.603 186.476  1.00  8.82           C
ATOM   3486  CG  LEU A 561     173.939 138.203 185.936  1.00  8.82           C
ATOM   3487  CD1 LEU A 561     174.434 139.262 186.893  1.00  8.82           C
ATOM   3488  CD2 LEU A 561     174.998 137.135 185.777  1.00  8.82           C
ATOM   3489  N   TYR A 562     170.062 135.949 187.047  1.00  9.14           N
ATOM   3490  CA  TYR A 562     168.686 135.948 187.584  1.00  9.14           C
ATOM   3491  C   TYR A 562     168.775 136.529 188.986  1.00  9.14           C
ATOM   3492  O   TYR A 562     169.480 135.957 189.802  1.00  9.14           O
ATOM   3493  CB  TYR A 562     168.103 134.536 187.552  1.00  9.14           C
ATOM   3494  CG  TYR A 562     167.501 134.122 186.235  1.00  9.14           C
ATOM   3495  CD1 TYR A 562     166.186 134.420 185.928  1.00  9.14           C
ATOM   3496  CD2 TYR A 562     168.241 133.423 185.301  1.00  9.14           C
ATOM   3497  CE1 TYR A 562     165.623 134.040 184.721  1.00  9.14           C
ATOM   3498  CE2 TYR A 562     167.694 133.034 184.090  1.00  9.14           C
ATOM   3499  CZ  TYR A 562     166.382 133.346 183.799  1.00  9.14           C
ATOM   3500  OH  TYR A 562     165.832 132.973 182.607  1.00  9.14           O
ATOM   3501  N   SER A 563     168.062 137.612 189.262  1.00 10.13           N
ATOM   3502  CA  SER A 563     168.220 138.302 190.560  1.00 10.13           C
ATOM   3503  C   SER A 563     167.044 138.023 191.474  1.00 10.13           C
ATOM   3504  O   SER A 563     165.911 138.254 191.054  1.00 10.13           O
ATOM   3505  CB  SER A 563     168.312 139.765 190.320  1.00 10.13           C
ATOM   3506  OG  SER A 563     167.160 140.236 189.640  1.00 10.13           O
ATOM   3507  N   LEU A 564     167.320 137.586 192.697  1.00 12.06           N
ATOM   3508  CA  LEU A 564     166.229 137.371 193.676  1.00 12.06           C
ATOM   3509  C   LEU A 564     166.326 138.466 194.732  1.00 12.06           C
ATOM   3510  O   LEU A 564     167.353 138.535 195.411  1.00 12.06           O
ATOM   3511  CB  LEU A 564     166.436 136.000 194.308  1.00 12.06           C
ATOM   3512  CG  LEU A 564     165.673 135.754 195.596  1.00 12.06           C
ATOM   3513  CD1 LEU A 564     164.199 135.554 195.295  1.00 12.06           C
ATOM   3514  CD2 LEU A 564     166.264 134.554 196.315  1.00 12.06           C
ATOM   3515  N   SER A 565     165.432 139.369 194.853  1.00 13.52           N
ATOM   3516  CA  SER A 565     165.541 140.462 195.814  1.00 13.52           C
ATOM   3517  C   SER A 565     165.260 139.976 197.232  1.00 13.52           C
ATOM   3518  O   SER A 565     164.390 139.130 197.440  1.00 13.52           O
ATOM   3519  CB  SER A 565     164.572 141.588 195.455  1.00 13.52           C
ATOM   3520  OG  SER A 565     163.312 141.390 196.072  1.00 13.52           O
ATOM   3521  N   VAL A 566     165.910 140.489 198.195  1.00 14.72           N
ATOM   3522  CA  VAL A 566     165.815 140.030 199.612  1.00 14.72           C
ATOM   3523  C   VAL A 566     164.353 140.153 200.046  1.00 14.72           C
ATOM   3524  O   VAL A 566     163.881 139.265 200.770  1.00 14.72           O
ATOM   3525  CB  VAL A 566     166.782 140.777 200.549  1.00 14.72           C
ATOM   3526  CG1 VAL A 566     166.450 142.253 200.681  1.00 14.72           C
ATOM   3527  CG2 VAL A 566     166.862 140.121 201.918  1.00 14.72           C
ATOM   3528  N   ASP A 567     163.657 141.199 199.597  1.00 13.55           N
ATOM   3529  CA  ASP A 567     162.223 141.368 199.938  1.00 13.55           C
ATOM   3530  C   ASP A 567     161.409 140.203 199.366  1.00 13.55           C
ATOM   3531  O   ASP A 567     160.575 139.659 200.110  1.00 13.55           O
ATOM   3532  CB  ASP A 567     161.697 142.693 199.388  1.00 13.55           C
ATOM   3533  N   ASN A 568     161.651 139.824 198.109  1.00 14.18           N
ATOM   3534  CA  ASN A 568     160.908 138.712 197.459  1.00 14.18           C
ATOM   3535  C   ASN A 568     161.238 137.387 198.150  1.00 14.18           C
ATOM   3536  O   ASN A 568     160.334 136.558 198.290  1.00 14.18           O
ATOM   3537  CB  ASN A 568     161.109 138.682 195.945  1.00 14.18           C
ATOM   3538  CG  ASN A 568     160.424 139.829 195.235  1.00 14.18           C
ATOM   3539  ND2 ASN A 568     159.436 140.422 195.880  1.00 14.18           N
ATOM   3540  OD1 ASN A 568     160.788 140.176 194.115  1.00 14.18           O
ATOM   3541  N   PHE A 569     162.491 137.199 198.560  1.00 16.79           N
ATOM   3542  CA  PHE A 569     162.876 135.967 199.289  1.00 16.79           C
ATOM   3543  C   PHE A 569     162.069 135.917 200.582  1.00 16.79           C
ATOM   3544  O   PHE A 569     161.542 134.847 200.914  1.00 16.79           O
ATOM   3545  CB  PHE A 569     164.368 135.992 199.620  1.00 16.79           C
ATOM   3546  CG  PHE A 569     164.870 134.913 200.543  1.00 16.79           C
ATOM   3547  CD1 PHE A 569     165.069 133.621 200.086  1.00 16.79           C
ATOM   3548  CD2 PHE A 569     165.192 135.196 201.859  1.00 16.79           C
ATOM   3549  CE1 PHE A 569     165.547 132.633 200.929  1.00 16.79           C
ATOM   3550  CE2 PHE A 569     165.672 134.208 202.703  1.00 16.79           C
ATOM   3551  CZ  PHE A 569     165.850 132.927 202.235  1.00 16.79           C
ATOM   3552  N   ASN A 570     161.945 137.053 201.264  1.00 17.82           N
ATOM   3553  CA  ASN A 570     161.185 137.091 202.538  1.00 17.82           C
ATOM   3554  C   ASN A 570     159.710 136.762 202.271  1.00 17.82           C
ATOM   3555  O   ASN A 570     159.143 136.021 203.073  1.00 17.82           O
ATOM   3556  CB  ASN A 570     161.384 138.406 203.292  1.00 17.82           C
ATOM   3557  CG  ASN A 570     162.804 138.593 203.779  1.00 17.82           C
ATOM   3558  ND2 ASN A 570     163.148 139.811 204.161  1.00 17.82           N
ATOM   3559  OD1 ASN A 570     163.586 137.645 203.808  1.00 17.82           O
ATOM   3560  N   GLU A 571     159.122 137.285 201.192  1.00 15.50           N
ATOM   3561  CA  GLU A 571     157.670 137.059 200.948  1.00 15.50           C
ATOM   3562  C   GLU A 571     157.396 135.567 200.733  1.00 15.50           C
ATOM   3563  O   GLU A 571     156.431 135.058 201.332  1.00 15.50           O
ATOM   3564  CB  GLU A 571     157.190 137.872 199.746  1.00 15.50           C
ATOM   3565  N   VAL A 572     158.214 134.888 199.925  1.00 16.37           N
ATOM   3566  CA  VAL A 572     158.052 133.419 199.711  1.00 16.37           C
ATOM   3567  C   VAL A 572     158.353 132.697 201.024  1.00 16.37           C
ATOM   3568  O   VAL A 572     157.655 131.721 201.319  1.00 16.37           O
ATOM   3569  CB  VAL A 572     158.925 132.896 198.561  1.00 16.37           C
ATOM   3570  N   LEU A 573     159.326 133.207 201.794  1.00 17.80           N
ATOM   3571  CA  LEU A 573     159.679 132.576 203.057  1.00 17.80           C
ATOM   3572  C   LEU A 573     158.568 132.757 204.076  1.00 17.80           C
ATOM   3573  O   LEU A 573     158.372 131.904 204.936  1.00 17.80           O
ATOM   3574  CB  LEU A 573     160.988 133.134 203.598  1.00 17.80           C
ATOM   3575  CG  LEU A 573     161.843 132.135 204.373  1.00 17.80           C
ATOM   3576  CD1 LEU A 573     161.815 130.777 203.695  1.00 17.80           C
ATOM   3577  CD2 LEU A 573     163.268 132.638 204.508  1.00 17.80           C
ATOM   3578  N   GLU A 574     157.831 133.840 203.985  1.00 16.82           N
ATOM   3579  CA  GLU A 574     156.682 134.083 204.892  1.00 16.82           C
ATOM   3580  C   GLU A 574     155.612 133.014 204.641  1.00 16.82           C
ATOM   3581  O   GLU A 574     155.036 132.518 205.624  1.00 16.82           O
ATOM   3582  CB  GLU A 574     156.116 135.487 204.680  1.00 16.82           C
ATOM   3583  N   GLU A 575     155.373 132.667 203.375  1.00 18.43           N
ATOM   3584  CA  GLU A 575     154.318 131.673 203.040  1.00 18.43           C
ATOM   3585  C   GLU A 575     154.724 130.291 203.553  1.00 18.43           C
ATOM   3586  O   GLU A 575     153.831 129.562 204.013  1.00 18.43           O
ATOM   3587  CB  GLU A 575     154.057 131.641 201.534  1.00 18.43           C
ATOM   3588  N   TYR A 576     156.012 129.938 203.469  1.00 19.39           N
ATOM   3589  CA  TYR A 576     156.479 128.638 204.021  1.00 19.39           C
ATOM   3590  C   TYR A 576     157.262 128.895 205.306  1.00 19.39           C
ATOM   3591  O   TYR A 576     158.484 129.098 205.219  1.00 19.39           O
ATOM   3592  CB  TYR A 576     157.347 127.908 202.992  1.00 19.39           C
ATOM   3593  CG  TYR A 576     156.697 127.695 201.647  1.00 19.39           C
ATOM   3594  CD1 TYR A 576     156.734 128.677 200.672  1.00 19.39           C
ATOM   3595  CD2 TYR A 576     156.053 126.508 201.344  1.00 19.39           C
ATOM   3596  CE1 TYR A 576     156.139 128.491 199.436  1.00 19.39           C
ATOM   3597  CE2 TYR A 576     155.454 126.305 200.114  1.00 19.39           C
ATOM   3598  CZ  TYR A 576     155.499 127.299 199.154  1.00 19.39           C
ATOM   3599  OH  TYR A 576     154.914 127.112 197.935  1.00 19.39           O
ATOM   3600  N   PRO A 577     156.643 128.791 206.502  1.00 19.23           N
ATOM   3601  CA  PRO A 577     157.320 129.133 207.761  1.00 19.23           C
ATOM   3602  C   PRO A 577     158.518 128.259 208.160  1.00 19.23           C
ATOM   3603  O   PRO A 577     159.488 128.815 208.641  1.00 19.23           O
ATOM   3604  CB  PRO A 577     156.204 129.010 208.807  1.00 19.23           C
ATOM   3605  CG  PRO A 577     155.225 128.036 208.202  1.00 19.23           C
ATOM   3606  CD  PRO A 577     155.276 128.314 206.716  1.00 19.23           C
ATOM   3607  N   MET A 578     158.428 126.940 207.969  1.00 16.78           N
ATOM   3608  CA  MET A 578     159.513 126.029 208.425  1.00 16.78           C
ATOM   3609  C   MET A 578     160.818 126.361 207.700  1.00 16.78           C
ATOM   3610  O   MET A 578     161.812 126.656 208.390  1.00 16.78           O
ATOM   3611  CB  MET A 578     159.145 124.570 208.145  1.00 16.78           C
ATOM   3612  N   MET A 579     160.816 126.308 206.368  1.00 17.10           N
ATOM   3613  CA  MET A 579     162.013 126.566 205.577  1.00 17.10           C
ATOM   3614  C   MET A 579     162.680 127.871 205.990  1.00 17.10           C
ATOM   3615  O   MET A 579     163.897 128.010 205.848  1.00 17.10           O
ATOM   3616  CB  MET A 579     161.670 126.587 204.089  1.00 17.10           C
TER    3617      MET A 579
HETATM 3618  C1  CLR E 601     140.565 128.186 146.363  1.00 23.31           C
HETATM 3619  O1  CLR E 601     137.292 128.315 144.493  1.00 23.31           O
HETATM 3620  C2  CLR E 601     139.562 128.543 145.265  1.00 23.31           C
HETATM 3621  C3  CLR E 601     138.218 127.901 145.509  1.00 23.31           C
HETATM 3622  C4  CLR E 601     137.697 128.302 146.875  1.00 23.31           C
HETATM 3623  C5  CLR E 601     138.684 127.989 147.977  1.00 23.31           C
HETATM 3624  C6  CLR E 601     138.348 127.267 149.036  1.00 23.31           C
HETATM 3625  C7  CLR E 601     139.147 127.177 150.302  1.00 23.31           C
HETATM 3626  C8  CLR E 601     140.412 128.028 150.249  1.00 23.31           C
HETATM 3627  C9  CLR E 601     141.027 127.923 148.840  1.00 23.31           C
HETATM 3628  C10 CLR E 601     140.081 128.553 147.785  1.00 23.31           C
HETATM 3629  C11 CLR E 601     142.450 128.495 148.751  1.00 23.31           C
HETATM 3630  C12 CLR E 601     143.369 128.051 149.891  1.00 23.31           C
HETATM 3631  C13 CLR E 601     142.749 128.374 151.250  1.00 23.31           C
HETATM 3632  C14 CLR E 601     141.420 127.602 151.308  1.00 23.31           C
HETATM 3633  C15 CLR E 601     141.012 127.646 152.779  1.00 23.31           C
HETATM 3634  C16 CLR E 601     142.341 127.753 153.556  1.00 23.31           C
HETATM 3635  C17 CLR E 601     143.475 127.814 152.504  1.00 23.31           C
HETATM 3636  C18 CLR E 601     142.533 129.886 151.408  1.00 23.31           C
HETATM 3637  C19 CLR E 601     139.996 130.080 147.933  1.00 23.31           C
HETATM 3638  C20 CLR E 601     144.738 128.531 153.018  1.00 23.31           C
HETATM 3639  C21 CLR E 601     145.998 128.152 152.247  1.00 23.31           C
HETATM 3640  C22 CLR E 601     144.938 128.292 154.521  1.00 23.31           C
HETATM 3641  C23 CLR E 601     146.079 129.062 155.134  1.00 23.31           C
HETATM 3642  C24 CLR E 601     146.806 128.293 156.202  1.00 23.31           C
HETATM 3643  C25 CLR E 601     148.325 128.472 156.230  1.00 23.31           C
HETATM 3644  C26 CLR E 601     148.953 128.141 154.886  1.00 23.31           C
HETATM 3645  C27 CLR E 601     148.714 129.877 156.665  1.00 23.31           C
HETATM 3646  C1  UNL F 602     136.706 118.058 158.526  1.00 32.27           C
HETATM 3647  N1  UNL F 602     139.146 117.269 158.771  1.00 32.27           N
HETATM 3648  O1  UNL F 602     133.009 120.109 161.489  1.00 32.27           O
HETATM 3649  C2  UNL F 602     136.262 116.561 158.731  1.00 32.27           C
HETATM 3650  N2  UNL F 602     138.572 119.083 154.613  1.00 32.27           N
HETATM 3651  O2  UNL F 602     131.997 117.495 161.443  1.00 32.27           O
HETATM 3652  C3  UNL F 602     135.517 118.423 159.419  1.00 32.27           C
HETATM 3653  O3  UNL F 602     137.008 117.754 153.582  1.00 32.27           O
HETATM 3654  C4  UNL F 602     135.090 117.105 159.535  1.00 32.27           C
HETATM 3655  O4  UNL F 602     139.640 121.877 148.470  1.00 32.27           O
HETATM 3656  C5  UNL F 602     138.153 118.458 158.899  1.00 32.27           C
HETATM 3657  O5  UNL F 602     139.195 119.160 147.870  1.00 32.27           O
HETATM 3658  C6  UNL F 602     134.831 119.445 160.076  1.00 32.27           C
HETATM 3659  C7  UNL F 602     140.187 117.341 157.628  1.00 32.27           C
HETATM 3660  C8  UNL F 602     133.928 116.782 160.229  1.00 32.27           C
HETATM 3661  C9  UNL F 602     139.504 117.361 156.253  1.00 32.27           C
HETATM 3662  C10 UNL F 602     133.676 119.126 160.802  1.00 32.27           C
HETATM 3663  C11 UNL F 602     133.200 117.802 160.849  1.00 32.27           C
HETATM 3664  C12 UNL F 602     139.606 118.745 155.592  1.00 32.27           C
HETATM 3665  C13 UNL F 602     139.829 116.980 160.120  1.00 32.27           C
HETATM 3666  C14 UNL F 602     138.366 120.484 154.289  1.00 32.27           C
HETATM 3667  C15 UNL F 602     139.390 121.019 153.279  1.00 32.27           C
HETATM 3668  C16 UNL F 602     138.136 118.225 153.673  1.00 32.27           C
HETATM 3669  C17 UNL F 602     139.311 120.472 151.847  1.00 32.27           C
HETATM 3670  C18 UNL F 602     139.204 118.005 152.613  1.00 32.27           C
HETATM 3671  C19 UNL F 602     139.181 119.090 151.540  1.00 32.27           C
HETATM 3672  C20 UNL F 602     139.429 121.380 150.792  1.00 32.27           C
HETATM 3673  C21 UNL F 602     139.108 118.690 150.201  1.00 32.27           C
HETATM 3674  C22 UNL F 602     139.422 120.960 149.466  1.00 32.27           C
HETATM 3675  C23 UNL F 602     139.221 119.611 149.166  1.00 32.27           C
HETATM 3676  C24 UNL F 602     131.972 120.703 160.737  1.00 32.27           C
HETATM 3677  C25 UNL F 602     131.998 117.438 162.865  1.00 32.27           C
HETATM 3678  C26 UNL F 602     141.016 122.153 148.249  1.00 32.27           C
HETATM 3679  C27 UNL F 602     137.980 119.428 147.181  1.00 32.27           C
ATOM   3681  N   GLN B  97     193.379 122.200 160.798  1.00 21.95           N
ATOM   3682  CA  GLN B  97     192.377 123.300 160.793  1.00 21.95           C
ATOM   3683  C   GLN B  97     191.035 122.762 160.293  1.00 21.95           C
ATOM   3684  O   GLN B  97     190.040 123.483 160.408  1.00 21.95           O
ATOM   3685  CB  GLN B  97     192.850 124.463 159.920  1.00 21.95           C
ATOM   3686  CG  GLN B  97     192.253 125.804 160.323  1.00 21.95           C
ATOM   3687  CD  GLN B  97     192.738 126.925 159.439  1.00 21.95           C
ATOM   3688  NE2 GLN B  97     192.442 128.151 159.837  1.00 21.95           N
ATOM   3689  OE1 GLN B  97     193.373 126.698 158.408  1.00 21.95           O
ATOM   3690  N   PHE B  98     191.010 121.540 159.764  1.00 18.04           N
ATOM   3691  CA  PHE B  98     189.751 121.003 159.192  1.00 18.04           C
ATOM   3692  C   PHE B  98     188.706 120.894 160.295  1.00 18.04           C
ATOM   3693  O   PHE B  98     187.564 121.315 160.075  1.00 18.04           O
ATOM   3694  CB  PHE B  98     189.958 119.621 158.569  1.00 18.04           C
ATOM   3695  N   THR B  99     189.098 120.405 161.467  1.00 16.43           N
ATOM   3696  CA  THR B  99     188.143 120.349 162.597  1.00 16.43           C
ATOM   3697  C   THR B  99     187.708 121.767 162.978  1.00 16.43           C
ATOM   3698  O   THR B  99     186.527 121.954 163.256  1.00 16.43           O
ATOM   3699  CB  THR B  99     188.730 119.567 163.775  1.00 16.43           C
ATOM   3700  CG2 THR B  99     188.806 118.080 163.510  1.00 16.43           C
ATOM   3701  OG1 THR B  99     190.040 120.079 164.020  1.00 16.43           O
ATOM   3702  N   SER B 100     188.631 122.726 162.983  1.00 17.56           N
ATOM   3703  CA  SER B 100     188.299 124.106 163.413  1.00 17.56           C
ATOM   3704  C   SER B 100     187.267 124.728 162.471  1.00 17.56           C
ATOM   3705  O   SER B 100     186.347 125.389 162.977  1.00 17.56           O
ATOM   3706  CB  SER B 100     189.526 124.960 163.483  1.00 17.56           C
ATOM   3707  N   MET B 101     187.428 124.551 161.159  1.00 18.01           N
ATOM   3708  CA  MET B 101     186.492 125.153 160.178  1.00 18.01           C
ATOM   3709  C   MET B 101     185.113 124.520 160.352  1.00 18.01           C
ATOM   3710  O   MET B 101     184.127 125.257 160.301  1.00 18.01           O
ATOM   3711  CB  MET B 101     186.976 124.929 158.747  1.00 18.01           C
ATOM   3712  CG  MET B 101     188.324 125.552 158.455  1.00 18.01           C
ATOM   3713  SD  MET B 101     188.263 127.356 158.343  1.00 18.01           S
ATOM   3714  CE  MET B 101     187.478 127.559 156.747  1.00 18.01           C
ATOM   3715  N   LEU B 102     185.051 123.208 160.563  1.00 13.85           N
ATOM   3716  CA  LEU B 102     183.735 122.532 160.651  1.00 13.85           C
ATOM   3717  C   LEU B 102     183.068 122.883 161.980  1.00 13.85           C
ATOM   3718  O   LEU B 102     181.879 122.565 162.125  1.00 13.85           O
ATOM   3719  CB  LEU B 102     183.928 121.019 160.522  1.00 30.00           C
ATOM   3720  CG  LEU B 102     184.581 120.527 159.234  1.00 30.00           C
ATOM   3721  CD1 LEU B 102     184.336 119.041 159.045  1.00 30.00           C
ATOM   3722  CD2 LEU B 102     184.071 121.298 158.031  1.00 30.00           C
ATOM   3723  N   GLN B 103     183.802 123.498 162.914  1.00 16.15           N
ATOM   3724  CA  GLN B 103     183.234 123.793 164.261  1.00 16.15           C
ATOM   3725  C   GLN B 103     182.848 125.275 164.436  1.00 16.15           C
ATOM   3726  O   GLN B 103     183.639 126.129 164.020  1.00 16.15           O
ATOM   3727  CB  GLN B 103     184.206 123.349 165.354  1.00 16.15           C
ATOM   3728  CG  GLN B 103     184.256 121.845 165.541  1.00 16.15           C
ATOM   3729  CD  GLN B 103     185.440 121.456 166.388  1.00 16.15           C
ATOM   3730  NE2 GLN B 103     186.111 120.389 165.991  1.00 16.15           N
ATOM   3731  OE1 GLN B 103     185.757 122.104 167.380  1.00 16.15           O
ATOM   3732  N   PRO B 104     181.705 125.619 165.082  1.00 12.39           N
ATOM   3733  CA  PRO B 104     181.252 127.009 165.219  1.00 12.39           C
ATOM   3734  C   PRO B 104     182.209 127.849 166.046  1.00 12.39           C
ATOM   3735  O   PRO B 104     182.248 127.744 167.274  1.00 12.39           O
ATOM   3736  CB  PRO B 104     179.889 126.867 165.903  1.00 12.39           C
ATOM   3737  CG  PRO B 104     179.944 125.569 166.596  1.00 12.39           C
ATOM   3738  CD  PRO B 104     180.803 124.679 165.765  1.00 12.39           C
ATOM   3739  N   GLY B 105     182.988 128.685 165.369  1.00 15.22           N
ATOM   3740  CA  GLY B 105     183.994 129.466 166.055  1.00 15.22           C
ATOM   3741  C   GLY B 105     183.392 130.583 166.878  1.00 15.22           C
ATOM   3742  O   GLY B 105     182.242 130.979 166.693  1.00 15.22           O
ATOM   3743  N   VAL B 106     184.142 131.017 167.894  1.00 16.63           N
ATOM   3744  CA  VAL B 106     183.647 132.070 168.824  1.00 16.63           C
ATOM   3745  C   VAL B 106     183.563 133.384 168.048  1.00 16.63           C
ATOM   3746  O   VAL B 106     184.615 133.992 167.812  1.00 16.63           O
ATOM   3747  CB  VAL B 106     184.583 132.170 170.038  1.00 16.63           C
ATOM   3748  CG1 VAL B 106     184.155 133.242 171.020  1.00 16.63           C
ATOM   3749  CG2 VAL B 106     184.738 130.829 170.735  1.00 16.63           C
ATOM   3750  N   ASN B 107     182.354 133.798 167.679  1.00 18.30           N
ATOM   3751  CA  ASN B 107     182.152 135.021 166.867  1.00 18.30           C
ATOM   3752  C   ASN B 107     181.037 135.819 167.529  1.00 18.30           C
ATOM   3753  O   ASN B 107     180.429 135.296 168.463  1.00 18.30           O
ATOM   3754  CB  ASN B 107     181.733 134.667 165.441  1.00 18.30           C
ATOM   3755  CG  ASN B 107     182.891 134.232 164.570  1.00 18.30           C
ATOM   3756  ND2 ASN B 107     184.108 134.550 164.982  1.00 18.30           N
ATOM   3757  OD1 ASN B 107     182.693 133.616 163.527  1.00 18.30           O
ATOM   3758  N   LYS B 108     180.764 137.030 167.049  1.00 14.86           N
ATOM   3759  CA  LYS B 108     179.639 137.816 167.606  1.00 14.86           C
ATOM   3760  C   LYS B 108     178.334 137.035 167.432  1.00 14.86           C
ATOM   3761  O   LYS B 108     177.532 137.051 168.364  1.00 14.86           O
ATOM   3762  CB  LYS B 108     179.519 139.166 166.892  1.00 14.86           C
ATOM   3763  CG  LYS B 108     178.221 139.920 167.143  1.00 14.86           C
ATOM   3764  CD  LYS B 108     178.238 141.357 166.669  1.00 14.86           C
ATOM   3765  CE  LYS B 108     176.865 141.997 166.696  1.00 14.86           C
ATOM   3766  NZ  LYS B 108     176.110 141.636 167.920  1.00 14.86           N
ATOM   3767  N   PHE B 109     178.118 136.384 166.292  1.00 14.78           N
ATOM   3768  CA  PHE B 109     176.888 135.567 166.162  1.00 14.78           C
ATOM   3769  C   PHE B 109     176.898 134.389 167.129  1.00 14.78           C
ATOM   3770  O   PHE B 109     175.873 134.170 167.771  1.00 14.78           O
ATOM   3771  CB  PHE B 109     176.718 135.021 164.747  1.00 14.78           C
ATOM   3772  CG  PHE B 109     175.511 134.140 164.584  1.00 14.78           C
ATOM   3773  CD1 PHE B 109     174.241 134.686 164.547  1.00 14.78           C
ATOM   3774  CD2 PHE B 109     175.643 132.768 164.494  1.00 14.78           C
ATOM   3775  CE1 PHE B 109     173.126 133.878 164.411  1.00 14.78           C
ATOM   3776  CE2 PHE B 109     174.529 131.964 164.367  1.00 14.78           C
ATOM   3777  CZ  PHE B 109     173.274 132.517 164.321  1.00 14.78           C
ATOM   3778  N   SER B 110     177.988 133.638 167.223  1.00 14.88           N
ATOM   3779  CA  SER B 110     178.002 132.461 168.084  1.00 14.88           C
ATOM   3780  C   SER B 110     177.752 132.855 169.531  1.00 14.88           C
ATOM   3781  O   SER B 110     176.934 132.238 170.212  1.00 14.88           O
ATOM   3782  CB  SER B 110     179.336 131.726 167.965  1.00 14.88           C
ATOM   3783  OG  SER B 110     179.190 130.351 168.271  1.00 14.88           O
ATOM   3784  N   LEU B 111     178.449 133.881 169.998  1.00 14.09           N
ATOM   3785  CA  LEU B 111     178.311 134.350 171.397  1.00 14.09           C
ATOM   3786  C   LEU B 111     176.941 135.005 171.617  1.00 14.09           C
ATOM   3787  O   LEU B 111     176.607 135.301 172.759  1.00 14.09           O
ATOM   3788  CB  LEU B 111     179.431 135.338 171.717  1.00 14.09           C
ATOM   3789  CG  LEU B 111     180.849 134.778 171.731  1.00 14.09           C
ATOM   3790  CD1 LEU B 111     181.850 135.882 172.028  1.00 14.09           C
ATOM   3791  CD2 LEU B 111     180.976 133.669 172.754  1.00 14.09           C
ATOM   3792  N   ARG B 112     176.153 135.234 170.640  1.00 14.83           N
ATOM   3793  CA  ARG B 112     174.850 135.856 170.802  1.00 14.83           C
ATOM   3794  C   ARG B 112     173.793 134.823 170.566  1.00 14.83           C
ATOM   3795  O   ARG B 112     172.652 134.997 170.959  1.00 14.83           O
ATOM   3796  CB  ARG B 112     174.669 136.994 169.812  1.00 14.83           C
ATOM   3797  CG  ARG B 112     173.872 138.160 170.366  1.00 14.83           C
ATOM   3798  CD  ARG B 112     173.661 139.233 169.319  1.00 14.83           C
ATOM   3799  NE  ARG B 112     172.261 139.331 168.930  1.00 14.83           N
ATOM   3800  CZ  ARG B 112     171.770 140.307 168.179  1.00 14.83           C
ATOM   3801  NH1 ARG B 112     172.573 141.263 167.742  1.00 14.83           N
ATOM   3802  NH2 ARG B 112     170.483 140.326 167.863  1.00 14.83           N
ATOM   3803  N   MET B 113     174.167 133.752 169.849  1.00 15.29           N
ATOM   3804  CA  MET B 113     173.214 132.622 169.694  1.00 15.29           C
ATOM   3805  C   MET B 113     173.357 131.673 170.888  1.00 15.29           C
ATOM   3806  O   MET B 113     172.399 131.576 171.669  1.00 15.29           O
ATOM   3807  CB  MET B 113     173.452 131.859 168.390  1.00 15.29           C
ATOM   3808  CG  MET B 113     172.575 130.640 168.217  1.00 15.29           C
ATOM   3809  SD  MET B 113     170.812 131.033 168.252  1.00 15.29           S
ATOM   3810  CE  MET B 113     170.647 131.992 166.749  1.00 15.29           C
ATOM   3811  N   PHE B 114     174.504 131.016 171.009  1.00 13.75           N
ATOM   3812  CA  PHE B 114     174.780 130.198 172.161  1.00 13.75           C
ATOM   3813  C   PHE B 114     175.185 131.267 173.113  1.00 13.75           C
ATOM   3814  O   PHE B 114     175.744 132.269 172.699  1.00 13.75           O
ATOM   3815  CB  PHE B 114     175.932 129.286 171.860  1.00 13.75           C
ATOM   3816  CG  PHE B 114     175.778 128.525 170.583  1.00 13.75           C
ATOM   3817  CD1 PHE B 114     174.933 127.440 170.513  1.00 13.75           C
ATOM   3818  CD2 PHE B 114     176.478 128.896 169.457  1.00 13.75           C
ATOM   3819  CE1 PHE B 114     174.785 126.735 169.340  1.00 13.75           C
ATOM   3820  CE2 PHE B 114     176.336 128.199 168.278  1.00 13.75           C
ATOM   3821  CZ  PHE B 114     175.488 127.117 168.221  1.00 13.75           C
ATOM   3822  N   GLY B 115     174.929 131.111 174.389  1.00 14.43           N
ATOM   3823  CA  GLY B 115     175.202 132.208 175.295  1.00 14.43           C
ATOM   3824  C   GLY B 115     176.568 132.855 175.342  1.00 14.43           C
ATOM   3825  O   GLY B 115     176.675 134.059 175.178  1.00 14.43           O
ATOM   3826  N   SER B 116     177.609 132.080 175.591  1.00 15.31           N
ATOM   3827  CA  SER B 116     178.933 132.640 175.703  1.00 15.31           C
ATOM   3828  C   SER B 116     179.964 131.603 175.406  1.00 15.31           C
ATOM   3829  O   SER B 116     179.633 130.481 175.065  1.00 15.31           O
ATOM   3830  CB  SER B 116     179.167 133.106 177.100  1.00 15.31           C
ATOM   3831  OG  SER B 116     179.190 132.000 177.983  1.00 15.31           O
ATOM   3832  N   GLN B 117     181.227 131.952 175.557  1.00 16.70           N
ATOM   3833  CA  GLN B 117     182.267 131.021 175.194  1.00 16.70           C
ATOM   3834  C   GLN B 117     181.987 129.640 175.751  1.00 16.70           C
ATOM   3835  O   GLN B 117     181.863 128.699 174.994  1.00 16.70           O
ATOM   3836  CB  GLN B 117     183.617 131.514 175.667  1.00 16.70           C
ATOM   3837  CG  GLN B 117     184.777 130.677 175.177  1.00 16.70           C
ATOM   3838  CD  GLN B 117     185.734 131.479 174.329  1.00 16.70           C
ATOM   3839  NE2 GLN B 117     186.868 130.880 173.990  1.00 16.70           N
ATOM   3840  OE1 GLN B 117     185.459 132.626 173.983  1.00 16.70           O
ATOM   3841  N   LYS B 118     181.878 129.495 177.055  1.00 16.22           N
ATOM   3842  CA  LYS B 118     181.707 128.143 177.658  1.00 16.22           C
ATOM   3843  C   LYS B 118     180.534 127.422 176.989  1.00 16.22           C
ATOM   3844  O   LYS B 118     180.573 126.187 176.953  1.00 16.22           O
ATOM   3845  CB  LYS B 118     181.568 128.271 179.176  1.00 16.22           C
ATOM   3846  CG  LYS B 118     181.356 126.986 179.962  1.00 16.22           C
ATOM   3847  CD  LYS B 118     181.288 127.235 181.453  1.00 16.22           C
ATOM   3848  CE  LYS B 118     180.792 126.040 182.237  1.00 16.22           C
ATOM   3849  NZ  LYS B 118     179.415 125.664 181.847  1.00 16.22           N
ATOM   3850  N   ALA B 119     179.523 128.142 176.499  1.00 13.46           N
ATOM   3851  CA  ALA B 119     178.432 127.503 175.722  1.00 13.46           C
ATOM   3852  C   ALA B 119     178.878 127.171 174.297  1.00 13.46           C
ATOM   3853  O   ALA B 119     178.530 126.084 173.817  1.00 13.46           O
ATOM   3854  CB  ALA B 119     177.209 128.367 175.712  1.00 13.46           C
ATOM   3855  N   VAL B 120     179.603 128.081 173.642  1.00 14.48           N
ATOM   3856  CA  VAL B 120     180.109 127.834 172.260  1.00 14.48           C
ATOM   3857  C   VAL B 120     181.076 126.658 172.325  1.00 14.48           C
ATOM   3858  O   VAL B 120     180.957 125.780 171.478  1.00 14.48           O
ATOM   3859  CB  VAL B 120     180.793 129.086 171.688  1.00 14.48           C
ATOM   3860  CG1 VAL B 120     181.387 128.839 170.316  1.00 14.48           C
ATOM   3861  CG2 VAL B 120     179.853 130.277 171.660  1.00 14.48           C
ATOM   3862  N   GLU B 121     181.969 126.635 173.316  1.00 16.01           N
ATOM   3863  CA  GLU B 121     182.974 125.547 173.440  1.00 16.01           C
ATOM   3864  C   GLU B 121     182.253 124.238 173.742  1.00 16.01           C
ATOM   3865  O   GLU B 121     182.787 123.187 173.381  1.00 16.01           O
ATOM   3866  CB  GLU B 121     184.040 125.903 174.467  1.00 16.01           C
ATOM   3867  CG  GLU B 121     184.972 126.998 173.988  1.00 16.01           C
ATOM   3868  CD  GLU B 121     185.980 127.459 175.022  1.00 16.01           C
ATOM   3869  OE1 GLU B 121     185.842 127.063 176.197  1.00 16.01           O
ATOM   3870  OE2 GLU B 121     186.905 128.205 174.652  1.00 16.01           O
ATOM   3871  N   LYS B 122     181.105 124.292 174.407  1.00 14.68           N
ATOM   3872  CA  LYS B 122     180.305 123.062 174.628  1.00 14.68           C
ATOM   3873  C   LYS B 122     179.750 122.552 173.294  1.00 14.68           C
ATOM   3874  O   LYS B 122     179.809 121.333 173.077  1.00 14.68           O
ATOM   3875  CB  LYS B 122     179.209 123.341 175.658  1.00 14.68           C
ATOM   3876  CG  LYS B 122     177.998 122.421 175.637  1.00 14.68           C
ATOM   3877  CD  LYS B 122     176.940 122.866 176.620  1.00 14.68           C
ATOM   3878  CE  LYS B 122     175.644 122.090 176.501  1.00 14.68           C
ATOM   3879  NZ  LYS B 122     174.617 122.612 177.429  1.00 14.68           N
ATOM   3880  N   GLU B 123     179.234 123.442 172.435  1.00 13.69           N
ATOM   3881  CA  GLU B 123     178.717 123.048 171.090  1.00 13.69           C
ATOM   3882  C   GLU B 123     179.854 122.549 170.203  1.00 13.69           C
ATOM   3883  O   GLU B 123     179.648 121.587 169.466  1.00 13.69           O
ATOM   3884  CB  GLU B 123     178.005 124.203 170.390  1.00 13.69           C
ATOM   3885  CG  GLU B 123     177.232 123.780 169.156  1.00 13.69           C
ATOM   3886  CD  GLU B 123     175.948 123.017 169.428  1.00 13.69           C
ATOM   3887  OE1 GLU B 123     175.504 123.000 170.588  1.00 13.69           O
ATOM   3888  OE2 GLU B 123     175.391 122.447 168.477  1.00 13.69           O
ATOM   3889  N   GLN B 124     181.013 123.196 170.276  1.00 14.83           N
ATOM   3890  CA  GLN B 124     182.160 122.784 169.445  1.00 14.83           C
ATOM   3891  C   GLN B 124     182.480 121.344 169.833  1.00 14.83           C
ATOM   3892  O   GLN B 124     182.741 120.541 168.933  1.00 14.83           O
ATOM   3893  CB  GLN B 124     183.356 123.707 169.662  1.00 14.83           C
ATOM   3894  CG  GLN B 124     183.127 125.135 169.206  1.00 14.83           C
ATOM   3895  CD  GLN B 124     184.398 125.933 169.333  1.00 14.83           C
ATOM   3896  NE2 GLN B 124     184.289 127.239 169.176  1.00 14.83           N
ATOM   3897  OE1 GLN B 124     185.470 125.386 169.568  1.00 14.83           O
ATOM   3898  N   GLU B 125     182.430 121.026 171.121  1.00 19.27           N
ATOM   3899  CA  GLU B 125     182.658 119.630 171.573  1.00 19.27           C
ATOM   3900  C   GLU B 125     181.550 118.691 171.077  1.00 19.27           C
ATOM   3901  O   GLU B 125     181.867 117.532 170.781  1.00 19.27           O
ATOM   3902  CB  GLU B 125     182.936 119.572 173.071  1.00 19.27           C
ATOM   3903  CG  GLU B 125     184.286 120.165 173.431  1.00 19.27           C
ATOM   3904  CD  GLU B 125     184.510 120.421 174.910  1.00 19.27           C
ATOM   3905  OE1 GLU B 125     183.669 119.983 175.720  1.00 19.27           O
ATOM   3906  OE2 GLU B 125     185.524 121.065 175.246  1.00 19.27           O
ATOM   3907  N   ARG B 126     180.300 119.154 171.023  1.00 16.90           N
ATOM   3908  CA  ARG B 126     179.176 118.302 170.551  1.00 16.90           C
ATOM   3909  C   ARG B 126     179.433 117.903 169.096  1.00 16.90           C
ATOM   3910  O   ARG B 126     179.114 116.763 168.739  1.00 16.90           O
ATOM   3911  CB  ARG B 126     177.824 119.003 170.716  1.00 16.90           C
ATOM   3912  CG  ARG B 126     176.626 118.085 170.538  1.00 16.90           C
ATOM   3913  CD  ARG B 126     175.374 118.651 171.177  1.00 16.90           C
ATOM   3914  NE  ARG B 126     174.749 119.719 170.407  1.00 16.90           N
ATOM   3915  CZ  ARG B 126     173.730 119.546 169.576  1.00 16.90           C
ATOM   3916  NH1 ARG B 126     173.211 118.342 169.402  1.00 16.90           N
ATOM   3917  NH2 ARG B 126     173.222 120.578 168.927  1.00 16.90           N
ATOM   3918  N   VAL B 127     179.962 118.813 168.279  1.00 15.76           N
ATOM   3919  CA  VAL B 127     180.319 118.470 166.870  1.00 15.76           C
ATOM   3920  C   VAL B 127     181.433 117.415 166.891  1.00 15.76           C
ATOM   3921  O   VAL B 127     181.348 116.470 166.093  1.00 15.76           O
ATOM   3922  CB  VAL B 127     180.707 119.726 166.068  1.00 15.76           C
ATOM   3923  CG1 VAL B 127     181.343 119.390 164.732  1.00 15.76           C
ATOM   3924  CG2 VAL B 127     179.526 120.660 165.886  1.00 15.76           C
ATOM   3925  N   LYS B 128     182.408 117.535 167.795  1.00 18.63           N
ATOM   3926  CA  LYS B 128     183.565 116.599 167.802  1.00 18.63           C
ATOM   3927  C   LYS B 128     183.117 115.174 168.141  1.00 18.63           C
ATOM   3928  O   LYS B 128     183.974 114.279 168.075  1.00 18.63           O
ATOM   3929  CB  LYS B 128     184.666 117.080 168.745  1.00 18.63           C
ATOM   3930  CG  LYS B 128     185.182 118.485 168.477  1.00 18.63           C
ATOM   3931  CD  LYS B 128     186.263 118.931 169.437  1.00 18.63           C
ATOM   3932  CE  LYS B 128     187.610 118.307 169.145  1.00 18.63           C
ATOM   3933  NZ  LYS B 128     188.143 118.744 167.832  1.00 18.63           N
ATOM   3934  N   THR B 129     181.849 114.961 168.504  1.00 19.03           N
ATOM   3935  CA  THR B 129     181.368 113.566 168.719  1.00 19.03           C
ATOM   3936  C   THR B 129     181.406 112.783 167.399  1.00 19.03           C
ATOM   3937  O   THR B 129     181.834 111.615 167.445  1.00 19.03           O
ATOM   3938  CB  THR B 129     179.985 113.514 169.379  1.00 19.03           C
ATOM   3939  CG2 THR B 129     179.938 114.225 170.715  1.00 19.03           C
ATOM   3940  OG1 THR B 129     179.032 114.072 168.474  1.00 19.03           O
ATOM   3941  N   ALA B 130     180.982 113.379 166.275  1.00 17.65           N
ATOM   3942  CA  ALA B 130     181.107 112.700 164.955  1.00 17.65           C
ATOM   3943  C   ALA B 130     182.419 113.138 164.299  1.00 17.65           C
ATOM   3944  O   ALA B 130     182.840 114.278 164.560  1.00 17.65           O
ATOM   3945  CB  ALA B 130     179.908 112.968 164.093  1.00 17.65           C
ATOM   3946  N   GLY B 131     183.041 112.294 163.468  1.00 17.02           N
ATOM   3947  CA  GLY B 131     184.392 112.647 162.980  1.00 17.02           C
ATOM   3948  C   GLY B 131     184.563 112.978 161.509  1.00 17.02           C
ATOM   3949  O   GLY B 131     184.299 112.082 160.682  1.00 17.02           O
ATOM   3950  N   PHE B 132     184.944 114.227 161.193  1.00 17.56           N
ATOM   3951  CA  PHE B 132     185.275 114.661 159.805  1.00 17.56           C
ATOM   3952  C   PHE B 132     184.014 114.676 158.948  1.00 17.56           C
ATOM   3953  O   PHE B 132     184.094 115.039 157.760  1.00 17.56           O
ATOM   3954  CB  PHE B 132     186.394 113.812 159.195  1.00 17.56           C
ATOM   3955  N   TRP B 133     182.880 114.323 159.546  1.00 14.38           N
ATOM   3956  CA  TRP B 133     181.643 114.204 158.745  1.00 14.38           C
ATOM   3957  C   TRP B 133     180.535 115.013 159.397  1.00 14.38           C
ATOM   3958  O   TRP B 133     179.369 114.689 159.135  1.00 14.38           O
ATOM   3959  CB  TRP B 133     181.229 112.740 158.556  1.00 14.38           C
ATOM   3960  N   ILE B 134     180.804 116.014 160.163  1.00 11.31           N
ATOM   3961  CA  ILE B 134     179.709 116.814 160.649  1.00 11.31           C
ATOM   3962  C   ILE B 134     180.127 118.245 160.544  1.00 11.31           C
ATOM   3963  O   ILE B 134     181.175 118.621 161.040  1.00 11.31           O
ATOM   3964  CB  ILE B 134     179.308 116.457 162.063  1.00 11.31           C
ATOM   3965  CG1 ILE B 134     178.337 115.284 162.041  1.00 11.31           C
ATOM   3966  CG2 ILE B 134     178.657 117.649 162.734  1.00 11.31           C
ATOM   3967  CD1 ILE B 134     177.180 115.492 161.097  1.00 11.31           C
ATOM   3968  N   ILE B 135     179.349 119.032 159.872  1.00 10.07           N
ATOM   3969  CA  ILE B 135     179.632 120.482 159.685  1.00 10.07           C
ATOM   3970  C   ILE B 135     178.510 121.215 160.410  1.00 10.07           C
ATOM   3971  O   ILE B 135     177.355 120.818 160.251  1.00 10.07           O
ATOM   3972  CB  ILE B 135     179.718 120.864 158.197  1.00 10.07           C
ATOM   3973  CG1 ILE B 135     180.555 119.860 157.403  1.00 10.07           C
ATOM   3974  CG2 ILE B 135     180.248 122.277 158.029  1.00 10.07           C
ATOM   3975  CD1 ILE B 135     181.024 120.399 156.086  1.00 10.07           C
ATOM   3976  N   HIS B 136     178.826 122.219 161.213  1.00 10.59           N
ATOM   3977  CA  HIS B 136     177.739 122.865 161.984  1.00 10.59           C
ATOM   3978  C   HIS B 136     177.046 123.843 161.036  1.00 10.59           C
ATOM   3979  O   HIS B 136     177.729 124.395 160.179  1.00 10.59           O
ATOM   3980  CB  HIS B 136     178.316 123.496 163.250  1.00 10.59           C
ATOM   3981  CG  HIS B 136     177.305 123.893 164.267  1.00 10.59           C
ATOM   3982  CD2 HIS B 136     176.556 123.158 165.113  1.00 10.59           C
ATOM   3983  ND1 HIS B 136     176.962 125.207 164.490  1.00 10.59           N
ATOM   3984  CE1 HIS B 136     176.048 125.265 165.429  1.00 10.59           C
ATOM   3985  NE2 HIS B 136     175.776 124.023 165.826  1.00 10.59           N
ATOM   3986  N   PRO B 137     175.725 124.075 161.137  1.00  9.57           N
ATOM   3987  CA  PRO B 137     175.066 124.982 160.239  1.00  9.57           C
ATOM   3988  C   PRO B 137     175.683 126.377 160.341  1.00  9.57           C
ATOM   3989  O   PRO B 137     175.712 127.056 159.342  1.00  9.57           O
ATOM   3990  CB  PRO B 137     173.649 125.024 160.806  1.00  9.57           C
ATOM   3991  CG  PRO B 137     173.755 124.457 162.190  1.00  9.57           C
ATOM   3992  CD  PRO B 137     174.814 123.395 162.045  1.00  9.57           C
ATOM   3993  N   TYR B 138     176.187 126.755 161.510  1.00 13.42           N
ATOM   3994  CA  TYR B 138     176.803 128.066 161.679  1.00 13.42           C
ATOM   3995  C   TYR B 138     178.306 128.030 161.421  1.00 13.42           C
ATOM   3996  O   TYR B 138     178.988 129.043 161.572  1.00 13.42           O
ATOM   3997  CB  TYR B 138     176.526 128.609 163.080  1.00 13.42           C
ATOM   3998  CG  TYR B 138     175.059 128.654 163.431  1.00 13.42           C
ATOM   3999  CD1 TYR B 138     174.130 129.183 162.546  1.00 13.42           C
ATOM   4000  CD2 TYR B 138     174.602 128.176 164.650  1.00 13.42           C
ATOM   4001  CE1 TYR B 138     172.787 129.230 162.862  1.00 13.42           C
ATOM   4002  CE2 TYR B 138     173.261 128.217 164.977  1.00 13.42           C
ATOM   4003  CZ  TYR B 138     172.358 128.745 164.080  1.00 13.42           C
ATOM   4004  OH  TYR B 138     171.021 128.789 164.399  1.00 13.42           O
ATOM   4005  N   SER B 139     178.824 126.870 161.029  1.00 12.33           N
ATOM   4006  CA  SER B 139     180.254 126.743 160.763  1.00 12.33           C
ATOM   4007  C   SER B 139     180.694 127.702 159.668  1.00 12.33           C
ATOM   4008  O   SER B 139     179.919 128.024 158.768  1.00 12.33           O
ATOM   4009  CB  SER B 139     180.603 125.314 160.357  1.00 12.33           C
ATOM   4010  OG  SER B 139     180.049 125.014 159.091  1.00 12.33           O
ATOM   4011  N   ASP B 140     181.942 128.149 159.737  1.00 16.18           N
ATOM   4012  CA  ASP B 140     182.451 129.077 158.737  1.00 16.18           C
ATOM   4013  C   ASP B 140     182.659 128.375 157.403  1.00 16.18           C
ATOM   4014  O   ASP B 140     182.749 129.024 156.364  1.00 16.18           O
ATOM   4015  CB  ASP B 140     183.757 129.714 159.212  1.00 16.18           C
ATOM   4016  CG  ASP B 140     184.035 131.043 158.540  1.00 16.18           C
ATOM   4017  OD1 ASP B 140     183.217 131.472 157.699  1.00 16.18           O
ATOM   4018  OD2 ASP B 140     185.071 131.664 158.857  1.00 16.18           O
ATOM   4019  N   PHE B 141     182.738 127.048 157.426  1.00 11.44           N
ATOM   4020  CA  PHE B 141     182.897 126.307 156.195  1.00 11.44           C
ATOM   4021  C   PHE B 141     181.524 126.396 155.603  1.00 11.44           C
ATOM   4022  O   PHE B 141     181.378 126.765 154.455  1.00 11.44           O
ATOM   4023  CB  PHE B 141     183.258 124.869 156.419  1.00 11.44           C
ATOM   4024  CG  PHE B 141     183.537 124.112 155.170  1.00 11.44           C
ATOM   4025  CD1 PHE B 141     184.659 124.390 154.422  1.00 11.44           C
ATOM   4026  CD2 PHE B 141     182.692 123.109 154.755  1.00 11.44           C
ATOM   4027  CE1 PHE B 141     184.928 123.688 153.268  1.00 11.44           C
ATOM   4028  CE2 PHE B 141     182.955 122.400 153.607  1.00 11.44           C
ATOM   4029  CZ  PHE B 141     184.073 122.691 152.859  1.00 11.44           C
ATOM   4030  N   ARG B 142     180.486 126.114 156.373  1.00  8.80           N
ATOM   4031  CA  ARG B 142     179.143 126.319 155.793  1.00  8.80           C
ATOM   4032  C   ARG B 142     179.038 127.760 155.329  1.00  8.80           C
ATOM   4033  O   ARG B 142     178.396 127.984 154.318  1.00  8.80           O
ATOM   4034  CB  ARG B 142     178.008 125.965 156.743  1.00  8.80           C
ATOM   4035  CG  ARG B 142     177.583 124.513 156.636  1.00  8.80           C
ATOM   4036  CD  ARG B 142     177.574 124.099 155.181  1.00  8.80           C
ATOM   4037  NE  ARG B 142     176.290 124.329 154.537  1.00  8.80           N
ATOM   4038  CZ  ARG B 142     175.947 123.827 153.359  1.00  8.80           C
ATOM   4039  NH1 ARG B 142     176.793 123.061 152.694  1.00  8.80           N
ATOM   4040  NH2 ARG B 142     174.760 124.090 152.850  1.00  8.80           N
ATOM   4041  N   PHE B 143     179.615 128.707 156.048  1.00 14.51           N
ATOM   4042  CA  PHE B 143     179.568 130.087 155.525  1.00 14.51           C
ATOM   4043  C   PHE B 143     180.319 130.205 154.207  1.00 14.51           C
ATOM   4044  O   PHE B 143     179.778 130.802 153.280  1.00 14.51           O
ATOM   4045  CB  PHE B 143     180.315 131.001 156.481  1.00 14.51           C
ATOM   4046  CG  PHE B 143     180.244 132.461 156.141  1.00 14.51           C
ATOM   4047  CD1 PHE B 143     179.036 133.129 156.173  1.00 14.51           C
ATOM   4048  CD2 PHE B 143     181.393 133.162 155.828  1.00 14.51           C
ATOM   4049  CE1 PHE B 143     178.972 134.477 155.879  1.00 14.51           C
ATOM   4050  CE2 PHE B 143     181.330 134.509 155.535  1.00 14.51           C
ATOM   4051  CZ  PHE B 143     180.122 135.159 155.580  1.00 14.51           C
ATOM   4052  N   TYR B 144     181.535 129.672 154.133  1.00 11.60           N
ATOM   4053  CA  TYR B 144     182.352 129.811 152.901  1.00 11.60           C
ATOM   4054  C   TYR B 144     181.793 128.966 151.758  1.00 11.60           C
ATOM   4055  O   TYR B 144     181.756 129.473 150.644  1.00 11.60           O
ATOM   4056  CB  TYR B 144     183.838 129.615 153.189  1.00 11.60           C
ATOM   4057  CG  TYR B 144     184.415 130.667 154.100  1.00 11.60           C
ATOM   4058  CD1 TYR B 144     184.031 131.991 153.981  1.00 11.60           C
ATOM   4059  CD2 TYR B 144     185.336 130.344 155.079  1.00 11.60           C
ATOM   4060  CE1 TYR B 144     184.542 132.971 154.814  1.00 11.60           C
ATOM   4061  CE2 TYR B 144     185.861 131.313 155.919  1.00 11.60           C
ATOM   4062  CZ  TYR B 144     185.463 132.630 155.785  1.00 11.60           C
ATOM   4063  OH  TYR B 144     185.971 133.592 156.604  1.00 11.60           O
ATOM   4064  N   TRP B 145     181.349 127.744 152.024  1.00  6.52           N
ATOM   4065  CA  TRP B 145     180.729 126.945 150.943  1.00  6.52           C
ATOM   4066  C   TRP B 145     179.472 127.648 150.445  1.00  6.52           C
ATOM   4067  O   TRP B 145     179.298 127.733 149.242  1.00  6.52           O
ATOM   4068  CB  TRP B 145     180.413 125.530 151.401  1.00  6.52           C
ATOM   4069  CG  TRP B 145     180.064 124.584 150.300  1.00  6.52           C
ATOM   4070  CD1 TRP B 145     178.855 123.997 150.076  1.00  6.52           C
ATOM   4071  CD2 TRP B 145     180.946 124.101 149.271  1.00  6.52           C
ATOM   4072  CE2 TRP B 145     180.191 123.228 148.463  1.00  6.52           C
ATOM   4073  CE3 TRP B 145     182.289 124.319 148.952  1.00  6.52           C
ATOM   4074  NE1 TRP B 145     178.923 123.183 148.979  1.00  6.52           N
ATOM   4075  CZ2 TRP B 145     180.736 122.577 147.360  1.00  6.52           C
ATOM   4076  CZ3 TRP B 145     182.826 123.678 147.862  1.00  6.52           C
ATOM   4077  CH2 TRP B 145     182.058 122.817 147.077  1.00  6.52           C
ATOM   4078  N   ASP B 146     178.645 128.168 151.341  1.00  5.61           N
ATOM   4079  CA  ASP B 146     177.402 128.863 150.940  1.00  5.61           C
ATOM   4080  C   ASP B 146     177.717 130.137 150.152  1.00  5.61           C
ATOM   4081  O   ASP B 146     176.939 130.444 149.266  1.00  5.61           O
ATOM   4082  CB  ASP B 146     176.392 128.952 152.075  1.00  5.61           C
ATOM   4083  CG  ASP B 146     175.875 127.584 152.469  1.00  5.61           C
ATOM   4084  OD1 ASP B 146     176.367 126.597 151.896  1.00  5.61           O
ATOM   4085  OD2 ASP B 146     174.992 127.509 153.342  1.00  5.61           O
ATOM   4086  N   LEU B 147     178.787 130.869 150.463  1.00  6.86           N
ATOM   4087  CA  LEU B 147     179.162 132.062 149.654  1.00  6.86           C
ATOM   4088  C   LEU B 147     179.691 131.628 148.286  1.00  6.86           C
ATOM   4089  O   LEU B 147     179.493 132.380 147.332  1.00  6.86           O
ATOM   4090  CB  LEU B 147     180.212 132.890 150.394  1.00  6.86           C
ATOM   4091  CG  LEU B 147     180.414 134.316 149.887  1.00  6.86           C
ATOM   4092  CD1 LEU B 147     179.158 135.142 150.108  1.00  6.86           C
ATOM   4093  CD2 LEU B 147     181.601 134.963 150.580  1.00  6.86           C
ATOM   4094  N   ILE B 148     180.370 130.487 148.197  1.00  4.55           N
ATOM   4095  CA  ILE B 148     180.818 129.954 146.878  1.00  4.55           C
ATOM   4096  C   ILE B 148     179.579 129.505 146.109  1.00  4.55           C
ATOM   4097  O   ILE B 148     179.473 129.858 144.941  1.00  4.55           O
ATOM   4098  CB  ILE B 148     181.824 128.806 147.053  1.00  4.55           C
ATOM   4099  CG1 ILE B 148     183.172 129.306 147.575  1.00  4.55           C
ATOM   4100  CG2 ILE B 148     181.979 128.006 145.774  1.00  4.55           C
ATOM   4101  CD1 ILE B 148     184.155 128.201 147.867  1.00  4.55           C
ATOM   4102  N   MET B 149     178.664 128.784 146.754  1.00  3.82           N
ATOM   4103  CA  MET B 149     177.482 128.255 146.035  1.00  3.82           C
ATOM   4104  C   MET B 149     176.643 129.430 145.540  1.00  3.82           C
ATOM   4105  O   MET B 149     176.283 129.404 144.381  1.00  3.82           O
ATOM   4106  CB  MET B 149     176.628 127.335 146.904  1.00  3.82           C
ATOM   4107  CG  MET B 149     177.341 126.087 147.322  1.00  3.82           C
ATOM   4108  SD  MET B 149     177.899 125.201 145.870  1.00  3.82           S
ATOM   4109  CE  MET B 149     176.324 124.659 145.223  1.00  3.82           C
ATOM   4110  N   LEU B 150     176.369 130.421 146.380  1.00  3.26           N
ATOM   4111  CA  LEU B 150     175.463 131.526 145.979  1.00  3.26           C
ATOM   4112  C   LEU B 150     176.031 132.262 144.765  1.00  3.26           C
ATOM   4113  O   LEU B 150     175.258 132.473 143.840  1.00  3.26           O
ATOM   4114  CB  LEU B 150     175.184 132.454 147.159  1.00  3.26           C
ATOM   4115  CG  LEU B 150     174.299 131.864 148.252  1.00  3.26           C
ATOM   4116  CD1 LEU B 150     174.194 132.814 149.433  1.00  3.26           C
ATOM   4117  CD2 LEU B 150     172.926 131.530 147.707  1.00  3.26           C
ATOM   4118  N   ILE B 151     177.325 132.561 144.708  1.00  3.29           N
ATOM   4119  CA  ILE B 151     177.878 133.192 143.473  1.00  3.29           C
ATOM   4120  C   ILE B 151     177.676 132.232 142.297  1.00  3.29           C
ATOM   4121  O   ILE B 151     177.061 132.637 141.282  1.00  3.29           O
ATOM   4122  CB  ILE B 151     179.368 133.520 143.667  1.00  3.29           C
ATOM   4123  CG1 ILE B 151     179.579 134.578 144.752  1.00  3.29           C
ATOM   4124  CG2 ILE B 151     180.010 133.925 142.353  1.00  3.29           C
ATOM   4125  CD1 ILE B 151     181.021 134.759 145.150  1.00  3.29           C
ATOM   4126  N   MET B 152     178.019 130.964 142.492  1.00  2.99           N
ATOM   4127  CA  MET B 152     177.855 129.967 141.415  1.00  2.99           C
ATOM   4128  C   MET B 152     176.372 129.861 141.083  1.00  2.99           C
ATOM   4129  O   MET B 152     176.068 129.871 139.918  1.00  2.99           O
ATOM   4130  CB  MET B 152     178.372 128.588 141.826  1.00  2.99           C
ATOM   4131  CG  MET B 152     179.869 128.512 141.928  1.00  2.99           C
ATOM   4132  SD  MET B 152     180.574 128.090 140.331  1.00  2.99           S
ATOM   4133  CE  MET B 152     179.740 126.537 140.032  1.00  2.99           C
ATOM   4134  N   MET B 153     175.441 129.771 141.940  1.00  2.40           N
ATOM   4135  CA  MET B 153     174.032 129.590 141.610  1.00  2.40           C
ATOM   4136  C   MET B 153     173.390 130.812 141.041  1.00  2.40           C
ATOM   4137  O   MET B 153     172.325 130.692 140.501  1.00  2.40           O
ATOM   4138  CB  MET B 153     173.203 129.223 142.816  1.00  2.40           C
ATOM   4139  CG  MET B 153     173.574 127.932 143.484  1.00  2.40           C
ATOM   4140  SD  MET B 153     172.376 127.524 144.743  1.00  2.40           S
ATOM   4141  CE  MET B 153     173.066 128.426 146.122  1.00  2.40           C
ATOM   4142  N   VAL B 154     173.920 132.043 141.287  1.00  1.69           N
ATOM   4143  CA  VAL B 154     173.379 133.201 140.515  1.00  1.69           C
ATOM   4144  C   VAL B 154     173.958 133.119 139.100  1.00  1.69           C
ATOM   4145  O   VAL B 154     173.193 133.237 138.124  1.00  1.69           O
ATOM   4146  CB  VAL B 154     173.680 134.547 141.184  1.00  1.69           C
ATOM   4147  CG1 VAL B 154     173.153 135.710 140.362  1.00  1.69           C
ATOM   4148  CG2 VAL B 154     173.133 134.611 142.599  1.00  1.69           C
ATOM   4149  N   GLY B 155     175.241 132.807 138.978  1.00  1.39           N
ATOM   4150  CA  GLY B 155     175.809 132.760 137.629  1.00  1.39           C
ATOM   4151  C   GLY B 155     175.131 131.699 136.793  1.00  1.39           C
ATOM   4152  O   GLY B 155     174.794 131.992 135.664  1.00  1.39           O
ATOM   4153  N   ASN B 156     174.904 130.512 137.337  1.00  1.55           N
ATOM   4154  CA  ASN B 156     174.281 129.394 136.589  1.00  1.55           C
ATOM   4155  C   ASN B 156     172.839 129.744 136.235  1.00  1.55           C
ATOM   4156  O   ASN B 156     172.388 129.347 135.173  1.00  1.55           O
ATOM   4157  CB  ASN B 156     174.357 128.081 137.357  1.00  1.55           C
ATOM   4158  CG  ASN B 156     175.772 127.578 137.514  1.00  1.55           C
ATOM   4159  ND2 ASN B 156     175.928 126.483 138.234  1.00  1.55           N
ATOM   4160  OD1 ASN B 156     176.711 128.169 136.993  1.00  1.55           O
ATOM   4161  N   LEU B 157     172.119 130.406 137.129  1.00  0.94           N
ATOM   4162  CA  LEU B 157     170.691 130.694 136.884  1.00  0.94           C
ATOM   4163  C   LEU B 157     170.575 131.866 135.906  1.00  0.94           C
ATOM   4164  O   LEU B 157     169.466 132.066 135.365  1.00  0.94           O
ATOM   4165  CB  LEU B 157     169.990 130.944 138.220  1.00  0.94           C
ATOM   4166  CG  LEU B 157     169.960 129.772 139.196  1.00  0.94           C
ATOM   4167  CD1 LEU B 157     169.067 130.092 140.379  1.00  0.94           C
ATOM   4168  CD2 LEU B 157     169.485 128.508 138.509  1.00  0.94           C
ATOM   4169  N   VAL B 158     171.668 132.604 135.661  1.00  0.84           N
ATOM   4170  CA  VAL B 158     171.628 133.684 134.619  1.00  0.84           C
ATOM   4171  C   VAL B 158     172.242 133.214 133.286  1.00  0.84           C
ATOM   4172  O   VAL B 158     171.662 133.528 132.251  1.00  0.84           O
ATOM   4173  CB  VAL B 158     172.250 134.989 135.148  1.00  0.84           C
ATOM   4174  CG1 VAL B 158     172.507 136.003 134.048  1.00  0.84           C
ATOM   4175  CG2 VAL B 158     171.411 135.599 136.255  1.00  0.84           C
ATOM   4176  N   ILE B 159     173.356 132.483 133.292  1.00  1.12           N
ATOM   4177  CA  ILE B 159     174.042 131.949 132.077  1.00  1.12           C
ATOM   4178  C   ILE B 159     173.319 130.732 131.504  1.00  1.12           C
ATOM   4179  O   ILE B 159     173.238 130.650 130.285  1.00  1.12           O
ATOM   4180  CB  ILE B 159     175.516 131.628 132.377  1.00  1.12           C
ATOM   4181  CG1 ILE B 159     176.226 132.767 133.110  1.00  1.12           C
ATOM   4182  CG2 ILE B 159     176.256 131.254 131.107  1.00  1.12           C
ATOM   4183  CD1 ILE B 159     176.438 134.000 132.272  1.00  1.12           C
ATOM   4184  N   ILE B 160     172.761 129.838 132.342  1.00  1.27           N
ATOM   4185  CA  ILE B 160     172.143 128.577 131.864  1.00  1.27           C
ATOM   4186  C   ILE B 160     170.853 128.726 131.077  1.00  1.27           C
ATOM   4187  O   ILE B 160     170.661 128.021 130.114  1.00  1.27           O
ATOM   4188  CB  ILE B 160     171.883 127.563 133.001  1.00  1.27           C
ATOM   4189  CG1 ILE B 160     173.199 127.046 133.575  1.00  1.27           C
ATOM   4190  CG2 ILE B 160     171.036 126.403 132.515  1.00  1.27           C
ATOM   4191  CD1 ILE B 160     174.113 126.434 132.544  1.00  1.27           C
ATOM   4192  N   PRO B 161     169.958 129.593 131.462  1.00  0.85           N
ATOM   4193  CA  PRO B 161     168.782 129.803 130.636  1.00  0.85           C
ATOM   4194  C   PRO B 161     169.152 130.384 129.261  1.00  0.85           C
ATOM   4195  O   PRO B 161     168.618 129.912 128.301  1.00  0.85           O
ATOM   4196  CB  PRO B 161     167.973 130.788 131.464  1.00  0.85           C
ATOM   4197  CG  PRO B 161     168.384 130.513 132.870  1.00  0.85           C
ATOM   4198  CD  PRO B 161     169.870 130.290 132.740  1.00  0.85           C
ATOM   4199  N   VAL B 162     170.065 131.358 129.188  1.00  0.97           N
ATOM   4200  CA  VAL B 162     170.504 131.992 127.910  1.00  0.97           C
ATOM   4201  C   VAL B 162     171.218 130.959 127.057  1.00  0.97           C
ATOM   4202  O   VAL B 162     171.039 130.980 125.856  1.00  0.97           O
ATOM   4203  CB  VAL B 162     171.376 133.236 128.138  1.00  0.97           C
ATOM   4204  CG1 VAL B 162     171.861 133.842 126.833  1.00  0.97           C
ATOM   4205  CG2 VAL B 162     170.660 134.283 128.961  1.00  0.97           C
ATOM   4206  N   GLY B 163     172.028 130.106 127.653  1.00  1.69           N
ATOM   4207  CA  GLY B 163     172.804 129.148 126.855  1.00  1.69           C
ATOM   4208  C   GLY B 163     171.935 128.150 126.138  1.00  1.69           C
ATOM   4209  O   GLY B 163     172.273 127.809 125.005  1.00  1.69           O
ATOM   4210  N   ILE B 164     170.918 127.618 126.805  1.00  1.63           N
ATOM   4211  CA  ILE B 164     169.964 126.674 126.160  1.00  1.63           C
ATOM   4212  C   ILE B 164     169.112 127.410 125.125  1.00  1.63           C
ATOM   4213  O   ILE B 164     169.062 126.949 123.984  1.00  1.63           O
ATOM   4214  CB  ILE B 164     169.069 126.085 127.263  1.00  1.63           C
ATOM   4215  CG1 ILE B 164     169.880 125.335 128.315  1.00  1.63           C
ATOM   4216  CG2 ILE B 164     167.952 125.233 126.690  1.00  1.63           C
ATOM   4217  CD1 ILE B 164     169.187 125.262 129.650  1.00  1.63           C
ATOM   4218  N   THR B 165     168.507 128.544 125.486  1.00  1.34           N
ATOM   4219  CA  THR B 165     167.552 129.222 124.584  1.00  1.34           C
ATOM   4220  C   THR B 165     168.175 129.935 123.396  1.00  1.34           C
ATOM   4221  O   THR B 165     167.661 129.747 122.301  1.00  1.34           O
ATOM   4222  CB  THR B 165     166.700 130.207 125.369  1.00  1.34           C
ATOM   4223  CG2 THR B 165     165.980 129.546 126.520  1.00  1.34           C
ATOM   4224  OG1 THR B 165     167.605 131.165 125.900  1.00  1.34           O
ATOM   4225  N   PHE B 166     169.233 130.723 123.575  1.00  1.62           N
ATOM   4226  CA  PHE B 166     169.740 131.575 122.463  1.00  1.62           C
ATOM   4227  C   PHE B 166     170.981 131.030 121.766  1.00  1.62           C
ATOM   4228  O   PHE B 166     171.435 131.701 120.846  1.00  1.62           O
ATOM   4229  CB  PHE B 166     169.992 133.008 122.931  1.00  1.62           C
ATOM   4230  CG  PHE B 166     168.796 133.696 123.526  1.00  1.62           C
ATOM   4231  CD1 PHE B 166     167.826 134.247 122.716  1.00  1.62           C
ATOM   4232  CD2 PHE B 166     168.646 133.797 124.894  1.00  1.62           C
ATOM   4233  CE1 PHE B 166     166.723 134.875 123.267  1.00  1.62           C
ATOM   4234  CE2 PHE B 166     167.536 134.414 125.445  1.00  1.62           C
ATOM   4235  CZ  PHE B 166     166.578 134.954 124.628  1.00  1.62           C
ATOM   4236  N   PHE B 167     171.508 129.884 122.177  1.00  4.50           N
ATOM   4237  CA  PHE B 167     172.674 129.284 121.482  1.00  4.50           C
ATOM   4238  C   PHE B 167     172.321 127.876 121.002  1.00  4.50           C
ATOM   4239  O   PHE B 167     171.911 127.046 121.823  1.00  4.50           O
ATOM   4240  CB  PHE B 167     173.914 129.311 122.372  1.00  4.50           C
ATOM   4241  CG  PHE B 167     174.401 130.682 122.758  1.00  4.50           C
ATOM   4242  CD1 PHE B 167     175.218 131.407 121.909  1.00  4.50           C
ATOM   4243  CD2 PHE B 167     174.054 131.239 123.975  1.00  4.50           C
ATOM   4244  CE1 PHE B 167     175.670 132.668 122.267  1.00  4.50           C
ATOM   4245  CE2 PHE B 167     174.506 132.498 124.332  1.00  4.50           C
ATOM   4246  CZ  PHE B 167     175.312 133.209 123.478  1.00  4.50           C
ATOM   4247  N   THR B 168     172.481 127.617 119.705  1.00 12.74           N
ATOM   4248  CA  THR B 168     172.101 126.310 119.108  1.00 12.74           C
ATOM   4249  C   THR B 168     172.930 125.146 119.654  1.00 12.74           C
ATOM   4250  O   THR B 168     172.341 124.074 119.880  1.00 12.74           O
ATOM   4251  CB  THR B 168     172.336 126.343 117.596  1.00 12.74           C
ATOM   4252  N   GLU B 169     174.242 125.329 119.826  1.00 15.22           N
ATOM   4253  CA  GLU B 169     175.105 124.192 120.240  1.00 15.22           C
ATOM   4254  C   GLU B 169     175.461 124.300 121.720  1.00 15.22           C
ATOM   4255  O   GLU B 169     176.168 125.254 122.085  1.00 15.22           O
ATOM   4256  CB  GLU B 169     176.382 124.180 119.401  1.00 15.22           C
ATOM   4257  N   GLN B 170     174.992 123.349 122.526  1.00 13.62           N
ATOM   4258  CA  GLN B 170     175.353 123.316 123.966  1.00 13.62           C
ATOM   4259  C   GLN B 170     176.225 122.082 124.218  1.00 13.62           C
ATOM   4260  O   GLN B 170     176.416 121.729 125.392  1.00 13.62           O
ATOM   4261  CB  GLN B 170     174.100 123.378 124.843  1.00 13.62           C
ATOM   4262  N   THR B 171     176.677 121.422 123.147  1.00 14.19           N
ATOM   4263  CA  THR B 171     177.586 120.251 123.272  1.00 14.19           C
ATOM   4264  C   THR B 171     179.006 120.698 122.922  1.00 14.19           C
ATOM   4265  O   THR B 171     179.885 119.829 122.822  1.00 14.19           O
ATOM   4266  CB  THR B 171     177.138 119.087 122.382  1.00 14.19           C
ATOM   4267  N   THR B 172     179.212 122.002 122.744  1.00 12.53           N
ATOM   4268  CA  THR B 172     180.550 122.533 122.394  1.00 12.53           C
ATOM   4269  C   THR B 172     181.467 122.374 123.606  1.00 12.53           C
ATOM   4270  O   THR B 172     180.941 122.240 124.716  1.00 12.53           O
ATOM   4271  CB  THR B 172     180.444 123.981 121.907  1.00 12.53           C
ATOM   4272  CG2 THR B 172     179.838 124.912 122.932  1.00 12.53           C
ATOM   4273  OG1 THR B 172     181.746 124.434 121.538  1.00 12.53           O
ATOM   4274  N   THR B 173     182.784 122.360 123.408  1.00 11.24           N
ATOM   4275  CA  THR B 173     183.709 122.102 124.543  1.00 11.24           C
ATOM   4276  C   THR B 173     183.580 123.170 125.637  1.00 11.24           C
ATOM   4277  O   THR B 173     183.512 122.758 126.797  1.00 11.24           O
ATOM   4278  CB  THR B 173     185.159 121.934 124.073  1.00 11.24           C
ATOM   4279  N   PRO B 174     183.500 124.492 125.378  1.00 11.13           N
ATOM   4280  CA  PRO B 174     183.355 125.445 126.475  1.00 11.13           C
ATOM   4281  C   PRO B 174     182.080 125.259 127.308  1.00 11.13           C
ATOM   4282  O   PRO B 174     182.164 125.380 128.504  1.00 11.13           O
ATOM   4283  CB  PRO B 174     183.345 126.816 125.791  1.00 11.13           C
ATOM   4284  CG  PRO B 174     183.046 126.525 124.343  1.00 11.13           C
ATOM   4285  CD  PRO B 174     183.664 125.168 124.092  1.00 11.13           C
ATOM   4286  N   TRP B 175     180.963 124.897 126.686  1.00  9.69           N
ATOM   4287  CA  TRP B 175     179.690 124.749 127.431  1.00  9.69           C
ATOM   4288  C   TRP B 175     179.690 123.419 128.180  1.00  9.69           C
ATOM   4289  O   TRP B 175     179.039 123.360 129.222  1.00  9.69           O
ATOM   4290  CB  TRP B 175     178.479 124.901 126.513  1.00  9.69           C
ATOM   4291  CG  TRP B 175     177.206 125.185 127.246  1.00  9.69           C
ATOM   4292  CD1 TRP B 175     176.200 124.304 127.527  1.00  9.69           C
ATOM   4293  CD2 TRP B 175     176.807 126.438 127.822  1.00  9.69           C
ATOM   4294  CE2 TRP B 175     175.548 126.235 128.423  1.00  9.69           C
ATOM   4295  CE3 TRP B 175     177.385 127.709 127.886  1.00  9.69           C
ATOM   4296  NE1 TRP B 175     175.202 124.926 128.222  1.00  9.69           N
ATOM   4297  CZ2 TRP B 175     174.864 127.254 129.078  1.00  9.69           C
ATOM   4298  CZ3 TRP B 175     176.709 128.717 128.529  1.00  9.69           C
ATOM   4299  CH2 TRP B 175     175.468 128.488 129.117  1.00  9.69           C
ATOM   4300  N   ILE B 176     180.440 122.421 127.719  1.00 10.59           N
ATOM   4301  CA  ILE B 176     180.527 121.139 128.477  1.00 10.59           C
ATOM   4302  C   ILE B 176     181.446 121.323 129.688  1.00 10.59           C
ATOM   4303  O   ILE B 176     181.104 120.814 130.758  1.00 10.59           O
ATOM   4304  CB  ILE B 176     180.942 119.964 127.576  1.00 10.59           C
ATOM   4305  CG1 ILE B 176     179.821 119.584 126.608  1.00 10.59           C
ATOM   4306  CG2 ILE B 176     181.379 118.769 128.405  1.00 10.59           C
ATOM   4307  CD1 ILE B 176     180.020 118.243 125.944  1.00 10.59           C
ATOM   4308  N   ILE B 177     182.543 122.064 129.550  1.00  9.15           N
ATOM   4309  CA  ILE B 177     183.394 122.342 130.741  1.00  9.15           C
ATOM   4310  C   ILE B 177     182.583 123.151 131.759  1.00  9.15           C
ATOM   4311  O   ILE B 177     182.649 122.813 132.938  1.00  9.15           O
ATOM   4312  CB  ILE B 177     184.707 123.049 130.354  1.00  9.15           C
ATOM   4313  N   PHE B 178     181.836 124.163 131.316  1.00  8.13           N
ATOM   4314  CA  PHE B 178     181.046 125.001 132.254  1.00  8.13           C
ATOM   4315  C   PHE B 178     179.964 124.158 132.914  1.00  8.13           C
ATOM   4316  O   PHE B 178     179.817 124.239 134.132  1.00  8.13           O
ATOM   4317  CB  PHE B 178     180.396 126.179 131.532  1.00  8.13           C
ATOM   4318  CG  PHE B 178     179.459 127.023 132.356  1.00  8.13           C
ATOM   4319  CD1 PHE B 178     179.943 127.901 133.311  1.00  8.13           C
ATOM   4320  CD2 PHE B 178     178.091 126.967 132.151  1.00  8.13           C
ATOM   4321  CE1 PHE B 178     179.078 128.684 134.058  1.00  8.13           C
ATOM   4322  CE2 PHE B 178     177.229 127.751 132.900  1.00  8.13           C
ATOM   4323  CZ  PHE B 178     177.724 128.606 133.851  1.00  8.13           C
ATOM   4324  N   ASN B 179     179.223 123.367 132.235  1.00  8.38           N
ATOM   4325  CA  ASN B 179     178.132 122.580 132.814  1.00  8.38           C
ATOM   4326  C   ASN B 179     178.603 121.395 133.641  1.00  8.38           C
ATOM   4327  O   ASN B 179     177.890 120.969 134.534  1.00  8.38           O
ATOM   4328  CB  ASN B 179     177.218 122.094 131.704  1.00  8.38           C
ATOM   4329  CG  ASN B 179     176.194 123.123 131.304  1.00  8.38           C
ATOM   4330  ND2 ASN B 179     175.402 122.807 130.292  1.00  8.38           N
ATOM   4331  OD1 ASN B 179     176.110 124.190 131.902  1.00  8.38           O
ATOM   4332  N   VAL B 180     179.765 120.785 133.282  1.00  7.83           N
ATOM   4333  CA  VAL B 180     180.364 119.727 134.152  1.00  7.83           C
ATOM   4334  C   VAL B 180     180.965 120.348 135.418  1.00  7.83           C
ATOM   4335  O   VAL B 180     180.771 119.770 136.489  1.00  7.83           O
ATOM   4336  CB  VAL B 180     181.389 118.853 133.412  1.00  7.83           C
ATOM   4337  N   ALA B 181     181.678 121.468 135.302  1.00  6.43           N
ATOM   4338  CA  ALA B 181     182.324 122.067 136.487  1.00  6.43           C
ATOM   4339  C   ALA B 181     181.258 122.532 137.469  1.00  6.43           C
ATOM   4340  O   ALA B 181     181.407 122.254 138.661  1.00  6.43           O
ATOM   4341  CB  ALA B 181     183.192 123.219 136.085  1.00  6.43           C
ATOM   4342  N   SER B 182     180.212 123.195 136.982  1.00  5.94           N
ATOM   4343  CA  SER B 182     179.119 123.655 137.867  1.00  5.94           C
ATOM   4344  C   SER B 182     178.401 122.453 138.478  1.00  5.94           C
ATOM   4345  O   SER B 182     178.128 122.485 139.664  1.00  5.94           O
ATOM   4346  CB  SER B 182     178.181 124.551 137.144  1.00  5.94           C
ATOM   4347  OG  SER B 182     177.446 123.830 136.169  1.00  5.94           O
ATOM   4348  N   ASP B 183     178.147 121.408 137.697  1.00  6.16           N
ATOM   4349  CA  ASP B 183     177.454 120.198 138.206  1.00  6.16           C
ATOM   4350  C   ASP B 183     178.315 119.521 139.269  1.00  6.16           C
ATOM   4351  O   ASP B 183     177.731 118.979 140.200  1.00  6.16           O
ATOM   4352  CB  ASP B 183     177.077 119.231 137.090  1.00  6.16           C
ATOM   4353  N   THR B 184     179.641 119.503 139.107  1.00  5.52           N
ATOM   4354  CA  THR B 184     180.527 118.929 140.155  1.00  5.52           C
ATOM   4355  C   THR B 184     180.405 119.728 141.455  1.00  5.52           C
ATOM   4356  O   THR B 184     180.206 119.094 142.486  1.00  5.52           O
ATOM   4357  CB  THR B 184     181.984 118.889 139.694  1.00  5.52           C
ATOM   4358  CG2 THR B 184     182.940 118.450 140.779  1.00  5.52           C
ATOM   4359  OG1 THR B 184     182.048 117.974 138.601  1.00  5.52           O
ATOM   4360  N   VAL B 185     180.437 121.061 141.395  1.00  4.23           N
ATOM   4361  CA  VAL B 185     180.365 121.902 142.626  1.00  4.23           C
ATOM   4362  C   VAL B 185     179.009 121.648 143.270  1.00  4.23           C
ATOM   4363  O   VAL B 185     178.955 121.515 144.493  1.00  4.23           O
ATOM   4364  CB  VAL B 185     180.562 123.393 142.317  1.00  4.23           C
ATOM   4365  CG1 VAL B 185     180.358 124.265 143.541  1.00  4.23           C
ATOM   4366  CG2 VAL B 185     181.921 123.660 141.696  1.00  4.23           C
ATOM   4367  N   PHE B 186     177.957 121.577 142.467  1.00  3.92           N
ATOM   4368  CA  PHE B 186     176.587 121.352 142.989  1.00  3.92           C
ATOM   4369  C   PHE B 186     176.435 119.938 143.549  1.00  3.92           C
ATOM   4370  O   PHE B 186     175.701 119.786 144.522  1.00  3.92           O
ATOM   4371  CB  PHE B 186     175.538 121.820 141.984  1.00  3.92           C
ATOM   4372  CG  PHE B 186     175.423 123.318 141.873  1.00  3.92           C
ATOM   4373  CD1 PHE B 186     176.471 124.085 141.401  1.00  3.92           C
ATOM   4374  CD2 PHE B 186     174.266 123.966 142.254  1.00  3.92           C
ATOM   4375  CE1 PHE B 186     176.373 125.458 141.305  1.00  3.92           C
ATOM   4376  CE2 PHE B 186     174.166 125.340 142.149  1.00  3.92           C
ATOM   4377  CZ  PHE B 186     175.217 126.086 141.679  1.00  3.92           C
ATOM   4378  N   LEU B 187     177.045 118.937 142.918  1.00  4.97           N
ATOM   4379  CA  LEU B 187     176.996 117.546 143.448  1.00  4.97           C
ATOM   4380  C   LEU B 187     177.760 117.457 144.769  1.00  4.97           C
ATOM   4381  O   LEU B 187     177.268 116.769 145.668  1.00  4.97           O
ATOM   4382  CB  LEU B 187     177.529 116.556 142.416  1.00  4.97           C
ATOM   4383  CG  LEU B 187     177.062 115.115 142.592  1.00  4.97           C
ATOM   4384  CD1 LEU B 187     175.547 115.048 142.678  1.00  4.97           C
ATOM   4385  CD2 LEU B 187     177.566 114.247 141.452  1.00  4.97           C
ATOM   4386  N   LEU B 188     178.915 118.114 144.890  1.00  5.21           N
ATOM   4387  CA  LEU B 188     179.628 118.128 146.191  1.00  5.21           C
ATOM   4388  C   LEU B 188     178.661 118.695 147.218  1.00  5.21           C
ATOM   4389  O   LEU B 188     178.547 118.101 148.281  1.00  5.21           O
ATOM   4390  CB  LEU B 188     180.887 118.988 146.113  1.00  5.21           C
ATOM   4391  CG  LEU B 188     181.997 118.451 145.218  1.00  5.21           C
ATOM   4392  CD1 LEU B 188     183.140 119.448 145.119  1.00  5.21           C
ATOM   4393  CD2 LEU B 188     182.496 117.113 145.732  1.00  5.21           C
ATOM   4394  N   ASP B 189     177.959 119.768 146.884  1.00  5.06           N
ATOM   4395  CA  ASP B 189     177.070 120.430 147.870  1.00  5.06           C
ATOM   4396  C   ASP B 189     176.016 119.442 148.353  1.00  5.06           C
ATOM   4397  O   ASP B 189     175.677 119.496 149.527  1.00  5.06           O
ATOM   4398  CB  ASP B 189     176.428 121.675 147.279  1.00  5.06           C
ATOM   4399  CG  ASP B 189     175.398 122.320 148.179  1.00  5.06           C
ATOM   4400  OD1 ASP B 189     175.796 123.101 149.056  1.00  5.06           O
ATOM   4401  OD2 ASP B 189     174.207 122.046 147.984  1.00  5.06           O
ATOM   4402  N   LEU B 190     175.502 118.590 147.475  1.00  6.47           N
ATOM   4403  CA  LEU B 190     174.520 117.556 147.882  1.00  6.47           C
ATOM   4404  C   LEU B 190     175.174 116.601 148.888  1.00  6.47           C
ATOM   4405  O   LEU B 190     174.514 116.275 149.883  1.00  6.47           O
ATOM   4406  CB  LEU B 190     174.049 116.802 146.637  1.00  6.47           C
ATOM   4407  CG  LEU B 190     173.051 115.674 146.861  1.00  6.47           C
ATOM   4408  CD1 LEU B 190     171.658 116.241 147.052  1.00  6.47           C
ATOM   4409  CD2 LEU B 190     173.060 114.720 145.682  1.00  6.47           C
ATOM   4410  N   ILE B 191     176.422 116.182 148.659  1.00  6.78           N
ATOM   4411  CA  ILE B 191     177.145 115.287 149.614  1.00  6.78           C
ATOM   4412  C   ILE B 191     177.338 116.017 150.946  1.00  6.78           C
ATOM   4413  O   ILE B 191     177.063 115.413 151.992  1.00  6.78           O
ATOM   4414  CB  ILE B 191     178.495 114.851 149.013  1.00  6.78           C
ATOM   4415  CG1 ILE B 191     178.305 114.088 147.701  1.00  6.78           C
ATOM   4416  CG2 ILE B 191     179.310 114.054 150.016  1.00  6.78           C
ATOM   4417  CD1 ILE B 191     179.597 113.783 146.984  1.00  6.78           C
ATOM   4418  N   MET B 192     177.751 117.283 150.900  1.00  7.29           N
ATOM   4419  CA  MET B 192     177.977 118.065 152.137  1.00  7.29           C
ATOM   4420  C   MET B 192     176.663 118.260 152.884  1.00  7.29           C
ATOM   4421  O   MET B 192     176.688 118.150 154.093  1.00  7.29           O
ATOM   4422  CB  MET B 192     178.688 119.389 151.866  1.00  7.29           C
ATOM   4423  CG  MET B 192     180.073 119.163 151.315  1.00  7.29           C
ATOM   4424  SD  MET B 192     180.947 120.718 151.194  1.00  7.29           S
ATOM   4425  CE  MET B 192     180.105 121.622 152.493  1.00  7.29           C
ATOM   4426  N   ASN B 193     175.553 118.485 152.194  1.00  6.54           N
ATOM   4427  CA  ASN B 193     174.257 118.738 152.873  1.00  6.54           C
ATOM   4428  C   ASN B 193     173.874 117.495 153.674  1.00  6.54           C
ATOM   4429  O   ASN B 193     173.152 117.649 154.667  1.00  6.54           O
ATOM   4430  CB  ASN B 193     173.162 119.208 151.921  1.00  6.54           C
ATOM   4431  CG  ASN B 193     173.257 120.674 151.566  1.00  6.54           C
ATOM   4432  ND2 ASN B 193     172.428 121.115 150.638  1.00  6.54           N
ATOM   4433  OD1 ASN B 193     174.068 121.399 152.133  1.00  6.54           O
ATOM   4434  N   PHE B 194     174.259 116.307 153.211  1.00  8.21           N
ATOM   4435  CA  PHE B 194     174.009 115.046 153.964  1.00  8.21           C
ATOM   4436  C   PHE B 194     174.791 115.038 155.281  1.00  8.21           C
ATOM   4437  O   PHE B 194     174.341 114.385 156.227  1.00  8.21           O
ATOM   4438  CB  PHE B 194     174.355 113.813 153.127  1.00  8.21           C
ATOM   4439  CG  PHE B 194     173.220 113.272 152.297  1.00  8.21           C
ATOM   4440  CD1 PHE B 194     172.060 112.824 152.899  1.00  8.21           C
ATOM   4441  CD2 PHE B 194     173.319 113.197 150.919  1.00  8.21           C
ATOM   4442  CE1 PHE B 194     171.016 112.319 152.143  1.00  8.21           C
ATOM   4443  CE2 PHE B 194     172.277 112.692 150.161  1.00  8.21           C
ATOM   4444  CZ  PHE B 194     171.128 112.253 150.776  1.00  8.21           C
ATOM   4445  N   ARG B 195     175.879 115.800 155.372  1.00  9.82           N
ATOM   4446  CA  ARG B 195     176.719 115.799 156.593  1.00  9.82           C
ATOM   4447  C   ARG B 195     176.759 117.191 157.230  1.00  9.82           C
ATOM   4448  O   ARG B 195     177.752 117.483 157.895  1.00  9.82           O
ATOM   4449  CB  ARG B 195     178.113 115.265 156.251  1.00  9.82           C
ATOM   4450  CG  ARG B 195     178.944 116.178 155.362  1.00  9.82           C
ATOM   4451  CD  ARG B 195     180.417 115.825 155.363  1.00  9.82           C
ATOM   4452  NE  ARG B 195     181.239 116.982 155.038  1.00  9.82           N
ATOM   4453  CZ  ARG B 195     182.560 116.952 154.896  1.00  9.82           C
ATOM   4454  NH1 ARG B 195     183.221 118.056 154.597  1.00  9.82           N
ATOM   4455  NH2 ARG B 195     183.212 115.814 155.047  1.00  9.82           N
ATOM   4456  N   THR B 196     175.728 118.022 157.059  1.00  8.56           N
ATOM   4457  CA  THR B 196     175.683 119.336 157.763  1.00  8.56           C
ATOM   4458  C   THR B 196     174.481 119.386 158.698  1.00  8.56           C
ATOM   4459  O   THR B 196     173.372 119.156 158.227  1.00  8.56           O
ATOM   4460  CB  THR B 196     175.511 120.540 156.834  1.00  8.56           C
ATOM   4461  CG2 THR B 196     176.691 120.750 155.914  1.00  8.56           C
ATOM   4462  OG1 THR B 196     174.318 120.365 156.073  1.00  8.56           O
ATOM   4463  N   GLY B 197     174.700 119.747 159.961  1.00  8.65           N
ATOM   4464  CA  GLY B 197     173.604 119.806 160.935  1.00  8.65           C
ATOM   4465  C   GLY B 197     172.579 120.833 160.528  1.00  8.65           C
ATOM   4466  O   GLY B 197     172.966 121.849 159.961  1.00  8.65           O
ATOM   4467  N   THR B 198     171.310 120.571 160.797  1.00  9.90           N
ATOM   4468  CA  THR B 198     170.242 121.491 160.359  1.00  9.90           C
ATOM   4469  C   THR B 198     169.699 122.257 161.560  1.00  9.90           C
ATOM   4470  O   THR B 198     169.251 121.592 162.498  1.00  9.90           O
ATOM   4471  CB  THR B 198     169.082 120.691 159.767  1.00  9.90           C
ATOM   4472  N   VAL B 199     169.716 123.589 161.520  1.00 11.56           N
ATOM   4473  CA  VAL B 199     169.100 124.389 162.615  1.00 11.56           C
ATOM   4474  C   VAL B 199     167.656 123.922 162.760  1.00 11.56           C
ATOM   4475  O   VAL B 199     167.017 123.674 161.725  1.00 11.56           O
ATOM   4476  CB  VAL B 199     169.130 125.884 162.268  1.00 11.56           C
ATOM   4477  CG1 VAL B 199     168.498 126.737 163.354  1.00 11.56           C
ATOM   4478  CG2 VAL B 199     170.527 126.364 161.927  1.00 11.56           C
ATOM   4479  N   ASN B 200     167.156 123.795 163.984  1.00 12.21           N
ATOM   4480  CA  ASN B 200     165.798 123.305 164.196  1.00 12.21           C
ATOM   4481  C   ASN B 200     164.995 124.237 165.093  1.00 12.21           C
ATOM   4482  O   ASN B 200     165.450 124.608 166.174  1.00 12.21           O
ATOM   4483  CB  ASN B 200     165.827 121.898 164.797  1.00 12.21           C
ATOM   4484  N   ALA B 201     163.799 124.613 164.649  1.00 12.61           N
ATOM   4485  CA  ALA B 201     162.947 125.481 165.454  1.00 12.61           C
ATOM   4486  C   ALA B 201     162.564 124.783 166.749  1.00 12.61           C
ATOM   4487  O   ALA B 201     162.119 123.635 166.730  1.00 12.61           O
ATOM   4488  CB  ALA B 201     161.705 125.881 164.675  1.00 12.61           C
ATOM   4489  N   ALA B 202     162.736 125.466 167.874  1.00 11.84           N
ATOM   4490  CA  ALA B 202     162.439 124.857 169.165  1.00 11.84           C
ATOM   4491  C   ALA B 202     163.515 123.842 169.510  1.00 11.84           C
ATOM   4492  O   ALA B 202     163.412 123.138 170.515  1.00 11.84           O
ATOM   4493  CB  ALA B 202     161.069 124.201 169.143  1.00 11.84           C
ATOM   4494  N   SER B 203     164.677 123.910 168.908  1.00 12.89           N
ATOM   4495  CA  SER B 203     165.690 122.949 169.371  1.00 12.89           C
ATOM   4496  C   SER B 203     167.131 123.285 169.109  1.00 12.89           C
ATOM   4497  O   SER B 203     167.495 124.445 168.924  1.00 12.89           O
ATOM   4498  CB  SER B 203     165.410 121.556 168.778  1.00 12.89           C
ATOM   4499  N   SER B 204     167.954 122.251 169.129  1.00 13.56           N
ATOM   4500  CA  SER B 204     169.355 122.441 168.859  1.00 13.56           C
ATOM   4501  C   SER B 204     169.576 122.257 167.374  1.00 13.56           C
ATOM   4502  O   SER B 204     168.619 122.170 166.611  1.00 13.56           O
ATOM   4503  CB  SER B 204     170.178 121.435 169.659  1.00 13.56           C
ATOM   4504  N   GLU B 205     170.830 122.169 166.952  1.00 12.90           N
ATOM   4505  CA  GLU B 205     171.106 121.898 165.548  1.00 12.90           C
ATOM   4506  C   GLU B 205     171.254 120.397 165.359  1.00 12.90           C
ATOM   4507  O   GLU B 205     172.242 119.811 165.803  1.00 12.90           O
ATOM   4508  CB  GLU B 205     172.370 122.622 165.089  1.00 12.90           C
ATOM   4509  N   ILE B 206     170.275 119.771 164.710  1.00 12.81           N
ATOM   4510  CA  ILE B 206     170.340 118.334 164.482  1.00 12.81           C
ATOM   4511  C   ILE B 206     171.752 118.021 164.054  1.00 12.81           C
ATOM   4512  O   ILE B 206     172.240 118.594 163.087  1.00 12.81           O
ATOM   4513  CB  ILE B 206     169.355 117.879 163.397  1.00 12.81           C
ATOM   4514  N   ILE B 207     172.423 117.116 164.755  1.00 14.29           N
ATOM   4515  CA  ILE B 207     173.832 116.882 164.443  1.00 14.29           C
ATOM   4516  C   ILE B 207     174.227 115.422 164.207  1.00 14.29           C
ATOM   4517  O   ILE B 207     175.306 115.162 163.678  1.00 14.29           O
ATOM   4518  CB  ILE B 207     174.728 117.461 165.564  1.00 14.29           C
ATOM   4519  CG1 ILE B 207     176.020 118.030 164.973  1.00 14.29           C
ATOM   4520  CG2 ILE B 207     175.012 116.409 166.629  1.00 14.29           C
ATOM   4521  CD1 ILE B 207     175.787 119.173 164.009  1.00 14.29           C
ATOM   4522  N   LEU B 208     173.383 114.468 164.585  1.00 16.55           N
ATOM   4523  CA  LEU B 208     173.814 113.048 164.449  1.00 16.55           C
ATOM   4524  C   LEU B 208     173.917 112.700 162.963  1.00 16.55           C
ATOM   4525  O   LEU B 208     172.873 112.668 162.293  1.00 16.55           O
ATOM   4526  CB  LEU B 208     172.809 112.137 165.155  1.00 16.55           C
ATOM   4527  N   ASP B 209     175.112 112.366 162.482  1.00 17.58           N
ATOM   4528  CA  ASP B 209     175.297 112.166 161.019  1.00 17.58           C
ATOM   4529  C   ASP B 209     174.460 111.022 160.453  1.00 17.58           C
ATOM   4530  O   ASP B 209     173.812 111.252 159.421  1.00 17.58           O
ATOM   4531  CB  ASP B 209     176.770 111.934 160.667  1.00 17.58           C
ATOM   4532  CG  ASP B 209     177.076 111.988 159.178  1.00 17.58           C
ATOM   4533  OD1 ASP B 209     176.270 112.570 158.432  1.00 17.58           O
ATOM   4534  OD2 ASP B 209     178.124 111.451 158.776  1.00 17.58           O
ATOM   4535  N   PRO B 210     174.385 109.822 161.064  1.00 22.00           N
ATOM   4536  CA  PRO B 210     173.693 108.702 160.418  1.00 22.00           C
ATOM   4537  C   PRO B 210     172.200 108.878 160.135  1.00 22.00           C
ATOM   4538  O   PRO B 210     171.786 108.501 159.062  1.00 22.00           O
ATOM   4539  CB  PRO B 210     173.895 107.514 161.377  1.00 22.00           C
ATOM   4540  CG  PRO B 210     175.116 107.895 162.178  1.00 22.00           C
ATOM   4541  CD  PRO B 210     175.014 109.398 162.322  1.00 22.00           C
ATOM   4542  N   LYS B 211     171.428 109.403 161.080  1.00 17.37           N
ATOM   4543  CA  LYS B 211     169.974 109.446 160.798  1.00 17.37           C
ATOM   4544  C   LYS B 211     169.396 110.835 161.031  1.00 17.37           C
ATOM   4545  O   LYS B 211     168.401 111.171 160.377  1.00 17.37           O
ATOM   4546  CB  LYS B 211     169.245 108.352 161.582  1.00 17.37           C
ATOM   4547  N   VAL B 212     169.966 111.598 161.953  1.00 14.94           N
ATOM   4548  CA  VAL B 212     169.325 112.906 162.250  1.00 14.94           C
ATOM   4549  C   VAL B 212     169.404 113.785 161.000  1.00 14.94           C
ATOM   4550  O   VAL B 212     168.400 114.449 160.688  1.00 14.94           O
ATOM   4551  CB  VAL B 212     169.959 113.580 163.480  1.00 14.94           C
ATOM   4552  N   ILE B 213     170.546 113.777 160.304  1.00 13.35           N
ATOM   4553  CA  ILE B 213     170.733 114.674 159.128  1.00 13.35           C
ATOM   4554  C   ILE B 213     170.453 113.924 157.824  1.00 13.35           C
ATOM   4555  O   ILE B 213     169.678 114.448 157.016  1.00 13.35           O
ATOM   4556  CB  ILE B 213     172.154 115.252 159.154  1.00 13.35           C
ATOM   4557  CG1 ILE B 213     172.459 115.917 160.495  1.00 13.35           C
ATOM   4558  CG2 ILE B 213     172.354 116.206 157.993  1.00 13.35           C
ATOM   4559  CD1 ILE B 213     173.907 116.259 160.672  1.00 13.35           C
ATOM   4560  N   LYS B 214     171.011 112.722 157.644  1.00 12.30           N
ATOM   4561  CA  LYS B 214     170.862 112.001 156.352  1.00 12.30           C
ATOM   4562  C   LYS B 214     169.397 111.682 156.072  1.00 12.30           C
ATOM   4563  O   LYS B 214     168.987 111.847 154.926  1.00 12.30           O
ATOM   4564  CB  LYS B 214     171.661 110.696 156.344  1.00 12.30           C
ATOM   4565  N   MET B 215     168.640 111.256 157.078  1.00 13.94           N
ATOM   4566  CA  MET B 215     167.240 110.830 156.823  1.00 13.94           C
ATOM   4567  C   MET B 215     166.301 112.037 156.836  1.00 13.94           C
ATOM   4568  O   MET B 215     165.122 111.849 156.496  1.00 13.94           O
ATOM   4569  CB  MET B 215     166.761 109.791 157.836  1.00 13.94           C
ATOM   4570  CG  MET B 215     167.560 108.508 157.819  1.00 13.94           C
ATOM   4571  SD  MET B 215     167.372 107.600 156.268  1.00 13.94           S
ATOM   4572  CE  MET B 215     165.589 107.441 156.192  1.00 13.94           C
ATOM   4573  N   ASN B 216     166.777 113.216 157.238  1.00 11.45           N
ATOM   4574  CA  ASN B 216     165.911 114.416 157.119  1.00 11.45           C
ATOM   4575  C   ASN B 216     166.069 115.027 155.724  1.00 11.45           C
ATOM   4576  O   ASN B 216     165.055 115.478 155.179  1.00 11.45           O
ATOM   4577  CB  ASN B 216     166.140 115.418 158.249  1.00 11.45           C
ATOM   4578  N   TYR B 217     167.282 115.042 155.164  1.00  8.64           N
ATOM   4579  CA  TYR B 217     167.490 115.543 153.782  1.00  8.64           C
ATOM   4580  C   TYR B 217     166.741 114.653 152.792  1.00  8.64           C
ATOM   4581  O   TYR B 217     166.042 115.194 151.933  1.00  8.64           O
ATOM   4582  CB  TYR B 217     168.974 115.479 153.446  1.00  8.64           C
ATOM   4583  CG  TYR B 217     169.444 116.345 152.307  1.00  8.64           C
ATOM   4584  CD1 TYR B 217     168.948 117.622 152.124  1.00  8.64           C
ATOM   4585  CD2 TYR B 217     170.425 115.898 151.442  1.00  8.64           C
ATOM   4586  CE1 TYR B 217     169.396 118.425 151.090  1.00  8.64           C
ATOM   4587  CE2 TYR B 217     170.886 116.686 150.406  1.00  8.64           C
ATOM   4588  CZ  TYR B 217     170.369 117.952 150.229  1.00  8.64           C
ATOM   4589  OH  TYR B 217     170.826 118.735 149.211  1.00  8.64           O
ATOM   4590  N   LEU B 218     166.830 113.333 152.943  1.00  9.48           N
ATOM   4591  CA  LEU B 218     166.202 112.400 151.971  1.00  9.48           C
ATOM   4592  C   LEU B 218     164.696 112.628 151.981  1.00  9.48           C
ATOM   4593  O   LEU B 218     164.087 112.564 150.908  1.00  9.48           O
ATOM   4594  CB  LEU B 218     166.539 110.958 152.355  1.00 30.00           C
ATOM   4595  CG  LEU B 218     167.937 110.476 151.981  1.00 30.00           C
ATOM   4596  CD1 LEU B 218     168.324 109.260 152.799  1.00 30.00           C
ATOM   4597  CD2 LEU B 218     168.016 110.160 150.499  1.00 30.00           C
ATOM   4598  N   LYS B 219     164.123 112.883 153.151  1.00  9.68           N
ATOM   4599  CA  LYS B 219     162.654 113.048 153.268  1.00  9.68           C
ATOM   4600  C   LYS B 219     162.261 114.487 152.938  1.00  9.68           C
ATOM   4601  O   LYS B 219     161.050 114.768 152.948  1.00  9.68           O
ATOM   4602  CB  LYS B 219     162.183 112.694 154.679  1.00  9.68           C
ATOM   4603  N   SER B 220     163.235 115.365 152.695  1.00  8.08           N
ATOM   4604  CA  SER B 220     162.892 116.794 152.470  1.00  8.08           C
ATOM   4605  C   SER B 220     163.257 117.251 151.057  1.00  8.08           C
ATOM   4606  O   SER B 220     162.398 117.132 150.169  1.00  8.08           O
ATOM   4607  CB  SER B 220     163.539 117.673 153.494  1.00  8.08           C
ATOM   4608  N   TRP B 221     164.483 117.738 150.854  1.00  6.24           N
ATOM   4609  CA  TRP B 221     164.853 118.334 149.546  1.00  6.24           C
ATOM   4610  C   TRP B 221     165.825 117.478 148.736  1.00  6.24           C
ATOM   4611  O   TRP B 221     166.405 118.031 147.809  1.00  6.24           O
ATOM   4612  CB  TRP B 221     165.435 119.722 149.779  1.00  6.24           C
ATOM   4613  CG  TRP B 221     164.449 120.750 150.242  1.00  6.24           C
ATOM   4614  CD1 TRP B 221     164.217 121.153 151.525  1.00  6.24           C
ATOM   4615  CD2 TRP B 221     163.576 121.533 149.413  1.00  6.24           C
ATOM   4616  CE2 TRP B 221     162.839 122.375 150.270  1.00  6.24           C
ATOM   4617  CE3 TRP B 221     163.340 121.600 148.038  1.00  6.24           C
ATOM   4618  NE1 TRP B 221     163.252 122.123 151.551  1.00  6.24           N
ATOM   4619  CZ2 TRP B 221     161.887 123.270 149.794  1.00  6.24           C
ATOM   4620  CZ3 TRP B 221     162.397 122.481 147.565  1.00  6.24           C
ATOM   4621  CH2 TRP B 221     161.682 123.305 148.433  1.00  6.24           C
ATOM   4622  N   PHE B 222     166.021 116.203 149.053  1.00  6.94           N
ATOM   4623  CA  PHE B 222     167.037 115.449 148.284  1.00  6.94           C
ATOM   4624  C   PHE B 222     166.589 115.368 146.836  1.00  6.94           C
ATOM   4625  O   PHE B 222     167.426 115.576 145.960  1.00  6.94           O
ATOM   4626  CB  PHE B 222     167.217 114.021 148.781  1.00  6.94           C
ATOM   4627  CG  PHE B 222     168.145 113.166 147.961  1.00  6.94           C
ATOM   4628  CD1 PHE B 222     169.483 113.486 147.839  1.00  6.94           C
ATOM   4629  CD2 PHE B 222     167.678 112.027 147.323  1.00  6.94           C
ATOM   4630  CE1 PHE B 222     170.335 112.692 147.086  1.00  6.94           C
ATOM   4631  CE2 PHE B 222     168.534 111.238 146.571  1.00  6.94           C
ATOM   4632  CZ  PHE B 222     169.860 111.570 146.456  1.00  6.94           C
ATOM   4633  N   VAL B 223     165.414 115.063 146.501  1.00  7.94           N
ATOM   4634  CA  VAL B 223     165.088 114.905 145.107  1.00  7.94           C
ATOM   4635  C   VAL B 223     165.347 116.188 144.343  1.00  7.94           C
ATOM   4636  O   VAL B 223     166.131 116.176 143.409  1.00  7.94           O
ATOM   4637  CB  VAL B 223     163.636 114.473 144.929  1.00  7.94           C
ATOM   4638  CG2 VAL B 223     162.728 115.293 145.826  1.00  7.94           C
ATOM   4639  CG1 VAL B 223     163.494 112.998 145.252  1.00  7.94           C
ATOM   4640  N   VAL B 224     164.726 117.333 144.796  1.00  6.46           N
ATOM   4641  CA  VAL B 224     164.871 118.561 143.964  1.00  6.46           C
ATOM   4642  C   VAL B 224     166.362 118.802 143.774  1.00  6.46           C
ATOM   4643  O   VAL B 224     166.760 119.151 142.663  1.00  6.46           O
ATOM   4644  CB  VAL B 224     164.180 119.775 144.601  1.00  6.46           C
ATOM   4645  N   ASP B 225     167.150 118.613 144.824  1.00  6.50           N
ATOM   4646  CA  ASP B 225     168.623 118.804 144.768  1.00  6.50           C
ATOM   4647  C   ASP B 225     169.304 117.755 143.883  1.00  6.50           C
ATOM   4648  O   ASP B 225     170.279 118.116 143.227  1.00  6.50           O
ATOM   4649  CB  ASP B 225     169.215 118.944 146.169  1.00  6.50           C
ATOM   4650  CG  ASP B 225     168.668 120.145 146.920  1.00  6.50           C
ATOM   4651  OD1 ASP B 225     167.883 120.901 146.321  1.00  6.50           O
ATOM   4652  OD2 ASP B 225     169.029 120.318 148.094  1.00  6.50           O
ATOM   4653  N   PHE B 226     168.859 116.502 143.900  1.00  7.66           N
ATOM   4654  CA  PHE B 226     169.459 115.492 143.001  1.00  7.66           C
ATOM   4655  C   PHE B 226     169.181 115.849 141.548  1.00  7.66           C
ATOM   4656  O   PHE B 226     170.128 115.833 140.754  1.00  7.66           O
ATOM   4657  CB  PHE B 226     168.860 114.111 143.247  1.00  7.66           C
ATOM   4658  CG  PHE B 226     169.693 112.974 142.715  1.00  7.66           C
ATOM   4659  CD1 PHE B 226     171.035 112.876 143.034  1.00  7.66           C
ATOM   4660  CD2 PHE B 226     169.132 111.998 141.910  1.00  7.66           C
ATOM   4661  CE1 PHE B 226     171.804 111.829 142.552  1.00  7.66           C
ATOM   4662  CE2 PHE B 226     169.902 110.951 141.429  1.00  7.66           C
ATOM   4663  CZ  PHE B 226     171.237 110.870 141.751  1.00  7.66           C
ATOM   4664  N   ILE B 227     167.942 116.217 141.216  1.00  6.72           N
ATOM   4665  CA  ILE B 227     167.592 116.477 139.790  1.00  6.72           C
ATOM   4666  C   ILE B 227     168.421 117.666 139.296  1.00  6.72           C
ATOM   4667  O   ILE B 227     168.976 117.574 138.197  1.00  6.72           O
ATOM   4668  CB  ILE B 227     166.077 116.696 139.639  1.00  6.72           C
ATOM   4669  CG1 ILE B 227     165.279 115.520 140.203  1.00  6.72           C
ATOM   4670  CG2 ILE B 227     165.711 116.962 138.193  1.00  6.72           C
ATOM   4671  CD1 ILE B 227     163.801 115.787 140.319  1.00  6.72           C
ATOM   4672  N   SER B 228     168.538 118.722 140.101  1.00  4.74           N
ATOM   4673  CA  SER B 228     169.339 119.908 139.710  1.00  4.74           C
ATOM   4674  C   SER B 228     170.830 119.583 139.576  1.00  4.74           C
ATOM   4675  O   SER B 228     171.443 120.057 138.619  1.00  4.74           O
ATOM   4676  CB  SER B 228     169.124 121.004 140.686  1.00  4.74           C
ATOM   4677  OG  SER B 228     169.693 120.684 141.940  1.00  4.74           O
ATOM   4678  N   SER B 229     171.409 118.841 140.515  1.00  6.93           N
ATOM   4679  CA  SER B 229     172.866 118.548 140.498  1.00  6.93           C
ATOM   4680  C   SER B 229     173.269 117.636 139.344  1.00  6.93           C
ATOM   4681  O   SER B 229     174.303 117.912 138.727  1.00  6.93           O
ATOM   4682  CB  SER B 229     173.294 117.953 141.786  1.00  6.93           C
ATOM   4683  OG  SER B 229     173.211 118.907 142.831  1.00  6.93           O
ATOM   4684  N   ILE B 230     172.496 116.586 139.074  1.00  9.56           N
ATOM   4685  CA  ILE B 230     172.911 115.595 138.033  1.00  9.56           C
ATOM   4686  C   ILE B 230     172.821 116.220 136.628  1.00  9.56           C
ATOM   4687  O   ILE B 230     171.923 117.059 136.425  1.00  9.56           O
ATOM   4688  CB  ILE B 230     172.129 114.271 138.142  1.00  9.56           C
ATOM   4689  CG1 ILE B 230     170.626 114.457 137.938  1.00  9.56           C
ATOM   4690  CG2 ILE B 230     172.445 113.571 139.448  1.00  9.56           C
ATOM   4691  CD1 ILE B 230     169.840 113.173 137.996  1.00  9.56           C
ATOM   4692  N   PRO B 231     173.702 115.897 135.647  1.00 11.18           N
ATOM   4693  CA  PRO B 231     173.547 116.417 134.288  1.00 11.18           C
ATOM   4694  C   PRO B 231     172.598 115.495 133.507  1.00 11.18           C
ATOM   4695  O   PRO B 231     173.070 114.664 132.755  1.00 11.18           O
ATOM   4696  CB  PRO B 231     174.974 116.348 133.723  1.00 11.18           C
ATOM   4697  CG  PRO B 231     175.653 115.230 134.492  1.00 11.18           C
ATOM   4698  CD  PRO B 231     174.923 115.108 135.816  1.00 11.18           C
ATOM   4699  N   VAL B 232     171.301 115.603 133.763  1.00  9.20           N
ATOM   4700  CA  VAL B 232     170.340 114.734 133.101  1.00  9.20           C
ATOM   4701  C   VAL B 232     170.489 114.836 131.601  1.00  9.20           C
ATOM   4702  O   VAL B 232     170.396 113.835 130.888  1.00  9.20           O
ATOM   4703  CB  VAL B 232     168.898 115.114 133.477  1.00  9.20           C
ATOM   4704  CG1 VAL B 232     167.900 114.263 132.708  1.00  9.20           C
ATOM   4705  CG2 VAL B 232     168.686 114.980 134.976  1.00  9.20           C
ATOM   4706  N   ASP B 233     170.739 116.044 131.113  1.00 10.95           N
ATOM   4707  CA  ASP B 233     170.806 116.244 129.647  1.00 10.95           C
ATOM   4708  C   ASP B 233     171.919 115.381 129.066  1.00 10.95           C
ATOM   4709  O   ASP B 233     171.669 114.719 128.058  1.00 10.95           O
ATOM   4710  CB  ASP B 233     170.997 117.711 129.272  1.00 10.95           C
ATOM   4711  CG  ASP B 233     172.143 118.402 129.980  1.00 10.95           C
ATOM   4712  OD1 ASP B 233     172.681 117.816 130.930  1.00 10.95           O
ATOM   4713  OD2 ASP B 233     172.492 119.528 129.569  1.00 10.95           O
ATOM   4714  N   TYR B 234     173.091 115.381 129.695  1.00 12.10           N
ATOM   4715  CA  TYR B 234     174.245 114.592 129.193  1.00 12.10           C
ATOM   4716  C   TYR B 234     173.989 113.092 129.344  1.00 12.10           C
ATOM   4717  O   TYR B 234     174.424 112.333 128.474  1.00 12.10           O
ATOM   4718  CB  TYR B 234     175.573 115.107 129.746  1.00 12.10           C
ATOM   4719  CG  TYR B 234     175.898 116.526 129.360  1.00 12.10           C
ATOM   4720  CD1 TYR B 234     175.892 116.925 128.036  1.00 12.10           C
ATOM   4721  CD2 TYR B 234     176.223 117.470 130.319  1.00 12.10           C
ATOM   4722  CE1 TYR B 234     176.190 118.226 127.673  1.00 12.10           C
ATOM   4723  CE2 TYR B 234     176.526 118.774 129.973  1.00 12.10           C
ATOM   4724  CZ  TYR B 234     176.509 119.155 128.644  1.00 12.10           C
ATOM   4725  OH  TYR B 234     176.805 120.439 128.295  1.00 12.10           O
ATOM   4726  N   ILE B 235     173.328 112.678 130.424  1.00 12.24           N
ATOM   4727  CA  ILE B 235     173.002 111.235 130.617  1.00 12.24           C
ATOM   4728  C   ILE B 235     172.086 110.777 129.477  1.00 12.24           C
ATOM   4729  O   ILE B 235     172.363 109.718 128.904  1.00 12.24           O
ATOM   4730  CB  ILE B 235     172.369 110.999 132.001  1.00 12.24           C
ATOM   4731  CG1 ILE B 235     173.353 111.303 133.131  1.00 12.24           C
ATOM   4732  CG2 ILE B 235     171.803 109.593 132.116  1.00 12.24           C
ATOM   4733  CD1 ILE B 235     172.728 111.302 134.504  1.00 12.24           C
ATOM   4734  N   PHE B 236     171.075 111.573 129.123  1.00 12.40           N
ATOM   4735  CA  PHE B 236     170.155 111.220 128.012  1.00 12.40           C
ATOM   4736  C   PHE B 236     170.937 111.177 126.702  1.00 12.40           C
ATOM   4737  O   PHE B 236     170.716 110.260 125.906  1.00 12.40           O
ATOM   4738  CB  PHE B 236     169.014 112.233 127.909  1.00 12.40           C
ATOM   4739  CG  PHE B 236     168.136 112.105 126.691  1.00 12.40           C
ATOM   4740  CD1 PHE B 236     167.133 111.154 126.633  1.00 12.40           C
ATOM   4741  CD2 PHE B 236     168.299 112.954 125.609  1.00 12.40           C
ATOM   4742  CE1 PHE B 236     166.323 111.043 125.514  1.00 12.40           C
ATOM   4743  CE2 PHE B 236     167.489 112.842 124.490  1.00 12.40           C
ATOM   4744  CZ  PHE B 236     166.502 111.888 124.445  1.00 12.40           C
ATOM   4745  N   LEU B 237     171.824 112.143 126.492  1.00 13.53           N
ATOM   4746  CA  LEU B 237     172.577 112.210 125.219  1.00 13.53           C
ATOM   4747  C   LEU B 237     173.441 110.955 125.105  1.00 13.53           C
ATOM   4748  O   LEU B 237     173.451 110.360 124.022  1.00 13.53           O
ATOM   4749  CB  LEU B 237     173.436 113.472 125.245  1.00 13.53           C
ATOM   4750  CG  LEU B 237     173.603 114.196 123.914  1.00 13.53           C
ATOM   4751  CD1 LEU B 237     172.273 114.283 123.184  1.00 13.53           C
ATOM   4752  CD2 LEU B 237     174.183 115.583 124.136  1.00 13.53           C
ATOM   4753  N   ILE B 238     174.116 110.557 126.189  1.00 15.01           N
ATOM   4754  CA  ILE B 238     174.998 109.347 126.172  1.00 15.01           C
ATOM   4755  C   ILE B 238     174.161 108.080 125.959  1.00 15.01           C
ATOM   4756  O   ILE B 238     174.552 107.256 125.121  1.00 15.01           O
ATOM   4757  CB  ILE B 238     175.849 109.277 127.453  1.00 15.01           C
ATOM   4758  CG1 ILE B 238     176.896 110.391 127.486  1.00 15.01           C
ATOM   4759  CG2 ILE B 238     176.490 107.908 127.610  1.00 15.01           C
ATOM   4760  CD1 ILE B 238     177.700 110.439 128.763  1.00 15.01           C
ATOM   4761  N   VAL B 239     173.033 107.957 126.662  1.00 14.65           N
ATOM   4762  CA  VAL B 239     172.159 106.755 126.535  1.00 14.65           C
ATOM   4763  C   VAL B 239     171.596 106.683 125.112  1.00 14.65           C
ATOM   4764  O   VAL B 239     171.625 105.584 124.530  1.00 14.65           O
ATOM   4765  CB  VAL B 239     171.041 106.766 127.598  1.00 14.65           C
ATOM   4766  CG1 VAL B 239     169.853 105.901 127.213  1.00 14.65           C
ATOM   4767  CG2 VAL B 239     171.569 106.385 128.971  1.00 14.65           C
ATOM   4768  N   GLU B 240     171.153 107.807 124.550  1.00 15.52           N
ATOM   4769  CA  GLU B 240     170.503 107.778 123.212  1.00 15.52           C
ATOM   4770  C   GLU B 240     171.561 107.550 122.133  1.00 15.52           C
ATOM   4771  O   GLU B 240     171.199 107.025 121.067  1.00 15.52           O
ATOM   4772  CB  GLU B 240     169.699 109.055 122.966  1.00 15.52           C
ATOM   4773  N   LYS B 241     172.812 107.934 122.391  1.00 15.98           N
ATOM   4774  CA  LYS B 241     173.914 107.657 121.433  1.00 15.98           C
ATOM   4775  C   LYS B 241     174.821 106.567 122.006  1.00 15.98           C
ATOM   4776  O   LYS B 241     174.329 105.431 122.145  1.00 15.98           O
ATOM   4777  CB  LYS B 241     174.711 108.932 121.151  1.00 15.98           C
ATOM   4778  N   ARG B 252     165.931 112.823 113.004  1.00 12.61           N
ATOM   4779  CA  ARG B 252     165.492 112.241 114.303  1.00 12.61           C
ATOM   4780  C   ARG B 252     166.349 112.834 115.422  1.00 12.61           C
ATOM   4781  O   ARG B 252     165.997 112.632 116.582  1.00 12.61           O
ATOM   4782  CB  ARG B 252     165.614 110.713 114.276  1.00 12.61           C
ATOM   4783  N   ALA B 253     167.483 113.444 115.061  1.00 13.61           N
ATOM   4784  CA  ALA B 253     168.340 114.128 116.054  1.00 13.61           C
ATOM   4785  C   ALA B 253     167.715 115.452 116.519  1.00 13.61           C
ATOM   4786  O   ALA B 253     168.113 115.927 117.592  1.00 13.61           O
ATOM   4787  CB  ALA B 253     169.733 114.315 115.517  1.00 13.61           C
ATOM   4788  N   LEU B 254     166.898 116.089 115.675  1.00 12.17           N
ATOM   4789  CA  LEU B 254     166.292 117.402 116.027  1.00 12.17           C
ATOM   4790  C   LEU B 254     165.349 117.232 117.217  1.00 12.17           C
ATOM   4791  O   LEU B 254     165.353 118.120 118.072  1.00 12.17           O
ATOM   4792  CB  LEU B 254     165.550 117.970 114.824  1.00 12.17           C
ATOM   4793  N   ARG B 255     164.573 116.150 117.273  1.00 12.39           N
ATOM   4794  CA  ARG B 255     163.727 115.899 118.470  1.00 12.39           C
ATOM   4795  C   ARG B 255     164.635 115.668 119.684  1.00 12.39           C
ATOM   4796  O   ARG B 255     164.270 116.102 120.787  1.00 12.39           O
ATOM   4797  CB  ARG B 255     162.746 114.750 118.235  1.00 12.39           C
ATOM   4798  N   ILE B 256     165.775 115.009 119.482  1.00 13.57           N
ATOM   4799  CA  ILE B 256     166.735 114.757 120.597  1.00 13.57           C
ATOM   4800  C   ILE B 256     167.260 116.105 121.099  1.00 13.57           C
ATOM   4801  O   ILE B 256     167.279 116.299 122.320  1.00 13.57           O
ATOM   4802  CB  ILE B 256     167.870 113.811 120.160  1.00 13.57           C
ATOM   4803  CG1 ILE B 256     167.348 112.398 119.894  1.00 13.57           C
ATOM   4804  CG2 ILE B 256     169.004 113.803 121.173  1.00 13.57           C
ATOM   4805  CD1 ILE B 256     168.431 111.400 119.562  1.00 13.57           C
ATOM   4806  N   VAL B 257     167.625 117.010 120.193  1.00 10.33           N
ATOM   4807  CA  VAL B 257     168.119 118.360 120.591  1.00 10.33           C
ATOM   4808  C   VAL B 257     167.008 119.110 121.331  1.00 10.33           C
ATOM   4809  O   VAL B 257     167.311 119.768 122.324  1.00 10.33           O
ATOM   4810  CB  VAL B 257     168.661 119.146 119.389  1.00 10.33           C
ATOM   4811  CG1 VAL B 257     168.975 120.590 119.741  1.00 10.33           C
ATOM   4812  CG2 VAL B 257     169.880 118.471 118.786  1.00 10.33           C
ATOM   4813  N   ARG B 258     165.763 119.002 120.882  1.00 10.62           N
ATOM   4814  CA  ARG B 258     164.638 119.656 121.593  1.00 10.62           C
ATOM   4815  C   ARG B 258     164.446 119.058 122.988  1.00 10.62           C
ATOM   4816  O   ARG B 258     164.210 119.834 123.919  1.00 10.62           O
ATOM   4817  CB  ARG B 258     163.341 119.532 120.795  1.00 10.62           C
ATOM   4818  CG  ARG B 258     163.332 120.336 119.504  1.00 10.62           C
ATOM   4819  CD  ARG B 258     162.066 120.115 118.701  1.00 10.62           C
ATOM   4820  NE  ARG B 258     162.065 120.961 117.520  1.00 10.62           N
ATOM   4821  CZ  ARG B 258     162.417 120.561 116.305  1.00 10.62           C
ATOM   4822  NH1 ARG B 258     162.777 119.307 116.105  1.00 10.62           N
ATOM   4823  NH2 ARG B 258     162.389 121.409 115.294  1.00 10.62           N
ATOM   4824  N   PHE B 259     164.510 117.791 123.195  1.00 10.02           N
ATOM   4825  CA  PHE B 259     164.409 117.278 124.551  1.00 10.02           C
ATOM   4826  C   PHE B 259     165.582 117.754 125.370  1.00 10.02           C
ATOM   4827  O   PHE B 259     165.396 118.248 126.464  1.00 10.02           O
ATOM   4828  CB  PHE B 259     164.404 115.757 124.610  1.00 10.02           C
ATOM   4829  CG  PHE B 259     163.188 115.117 124.009  1.00 10.02           C
ATOM   4830  CD1 PHE B 259     162.244 115.869 123.332  1.00 10.02           C
ATOM   4831  CD2 PHE B 259     162.995 113.752 124.118  1.00 10.02           C
ATOM   4832  CE1 PHE B 259     161.128 115.271 122.776  1.00 10.02           C
ATOM   4833  CE2 PHE B 259     161.883 113.148 123.564  1.00 10.02           C
ATOM   4834  CZ  PHE B 259     160.948 113.909 122.893  1.00 10.02           C
ATOM   4835  N   THR B 260     166.815 117.620 124.838  1.00  7.87           N
ATOM   4836  CA  THR B 260     167.955 117.978 125.705  1.00  7.87           C
ATOM   4837  C   THR B 260     167.739 119.398 126.234  1.00  7.87           C
ATOM   4838  O   THR B 260     168.042 119.636 127.396  1.00  7.87           O
ATOM   4839  CB  THR B 260     169.300 117.762 125.011  1.00  7.87           C
ATOM   4840  CG2 THR B 260     169.554 116.314 124.669  1.00  7.87           C
ATOM   4841  OG1 THR B 260     169.342 118.561 123.831  1.00  7.87           O
ATOM   4842  N   LYS B 261     167.219 120.304 125.412  1.00  4.86           N
ATOM   4843  CA  LYS B 261     167.028 121.704 125.851  1.00  4.86           C
ATOM   4844  C   LYS B 261     166.035 121.755 127.008  1.00  4.86           C
ATOM   4845  O   LYS B 261     166.275 122.541 127.909  1.00  4.86           O
ATOM   4846  CB  LYS B 261     166.606 122.601 124.690  1.00  4.86           C
ATOM   4847  CG  LYS B 261     167.695 122.890 123.668  1.00  4.86           C
ATOM   4848  CD  LYS B 261     167.307 123.969 122.696  1.00  4.86           C
ATOM   4849  CE  LYS B 261     168.400 124.259 121.692  1.00  4.86           C
ATOM   4850  NZ  LYS B 261     169.653 124.677 122.360  1.00  4.86           N
ATOM   4851  N   ILE B 262     164.946 120.988 126.967  1.00  5.34           N
ATOM   4852  CA  ILE B 262     163.987 120.927 128.112  1.00  5.34           C
ATOM   4853  C   ILE B 262     164.616 120.238 129.332  1.00  5.34           C
ATOM   4854  O   ILE B 262     164.351 120.690 130.445  1.00  5.34           O
ATOM   4855  CB  ILE B 262     162.655 120.284 127.685  1.00  5.34           C
ATOM   4856  CG1 ILE B 262     162.189 120.800 126.325  1.00  5.34           C
ATOM   4857  CG2 ILE B 262     161.592 120.478 128.753  1.00  5.34           C
ATOM   4858  CD1 ILE B 262     160.972 120.089 125.789  1.00  5.34           C
ATOM   4859  N   LEU B 263     165.390 119.167 129.140  1.00  5.49           N
ATOM   4860  CA  LEU B 263     166.037 118.408 130.249  1.00  5.49           C
ATOM   4861  C   LEU B 263     167.108 119.262 130.940  1.00  5.49           C
ATOM   4862  O   LEU B 263     167.377 119.010 132.116  1.00  5.49           O
ATOM   4863  CB  LEU B 263     166.629 117.101 129.713  1.00  5.49           C
ATOM   4864  CG  LEU B 263     165.626 116.013 129.356  1.00  5.49           C
ATOM   4865  CD1 LEU B 263     166.349 114.777 128.853  1.00  5.49           C
ATOM   4866  CD2 LEU B 263     164.760 115.667 130.554  1.00  5.49           C
ATOM   4867  N   SER B 264     167.722 120.205 130.229  1.00  3.72           N
ATOM   4868  CA  SER B 264     168.815 121.023 130.805  1.00  3.72           C
ATOM   4869  C   SER B 264     168.225 122.206 131.557  1.00  3.72           C
ATOM   4870  O   SER B 264     168.995 123.045 132.014  1.00  3.72           O
ATOM   4871  CB  SER B 264     169.762 121.480 129.754  1.00  3.72           C
ATOM   4872  OG  SER B 264     169.066 121.987 128.632  1.00  3.72           O
ATOM   4873  N   LEU B 265     166.907 122.298 131.623  1.00  2.96           N
ATOM   4874  CA  LEU B 265     166.278 123.375 132.413  1.00  2.96           C
ATOM   4875  C   LEU B 265     165.838 122.755 133.734  1.00  2.96           C
ATOM   4876  O   LEU B 265     165.065 123.404 134.449  1.00  2.96           O
ATOM   4877  CB  LEU B 265     165.084 123.950 131.654  1.00  2.96           C
ATOM   4878  CG  LEU B 265     165.375 124.608 130.312  1.00  2.96           C
ATOM   4879  CD1 LEU B 265     164.121 124.604 129.461  1.00  2.96           C
ATOM   4880  CD2 LEU B 265     165.876 126.027 130.500  1.00  2.96           C
ATOM   4881  N   LEU B 266     166.243 121.520 134.012  1.00  3.12           N
ATOM   4882  CA  LEU B 266     165.965 120.914 135.338  1.00  3.12           C
ATOM   4883  C   LEU B 266     167.097 121.405 136.230  1.00  3.12           C
ATOM   4884  O   LEU B 266     167.043 121.144 137.426  1.00  3.12           O
ATOM   4885  CB  LEU B 266     165.959 119.385 135.243  1.00  3.12           C
ATOM   4886  CG  LEU B 266     164.775 118.756 134.517  1.00  3.12           C
ATOM   4887  CD1 LEU B 266     165.026 117.278 134.285  1.00  3.12           C
ATOM   4888  CD2 LEU B 266     163.498 118.958 135.309  1.00  3.12           C
ATOM   4889  N   ARG B 267     168.060 122.120 135.656  1.00  2.81           N
ATOM   4890  CA  ARG B 267     169.220 122.647 136.401  1.00  2.81           C
ATOM   4891  C   ARG B 267     168.832 124.016 136.920  1.00  2.81           C
ATOM   4892  O   ARG B 267     169.718 124.742 137.330  1.00  2.81           O
ATOM   4893  CB  ARG B 267     170.407 122.855 135.466  1.00  2.81           C
ATOM   4894  CG  ARG B 267     170.955 121.599 134.808  1.00  2.81           C
ATOM   4895  CD  ARG B 267     172.050 122.043 133.860  1.00  2.81           C
ATOM   4896  NE  ARG B 267     172.576 121.012 132.978  1.00  2.81           N
ATOM   4897  CZ  ARG B 267     173.674 120.308 133.229  1.00  2.81           C
ATOM   4898  NH1 ARG B 267     174.358 120.525 134.338  1.00  2.81           N
ATOM   4899  NH2 ARG B 267     174.105 119.410 132.367  1.00  2.81           N
ATOM   4900  N   LEU B 268     167.582 124.406 136.736  1.00  1.57           N
ATOM   4901  CA  LEU B 268     167.094 125.716 137.223  1.00  1.57           C
ATOM   4902  C   LEU B 268     166.384 125.451 138.540  1.00  1.57           C
ATOM   4903  O   LEU B 268     165.838 126.395 139.106  1.00  1.57           O
ATOM   4904  CB  LEU B 268     166.149 126.361 136.204  1.00  1.57           C
ATOM   4905  CG  LEU B 268     166.757 126.712 134.850  1.00  1.57           C
ATOM   4906  CD1 LEU B 268     165.741 127.448 133.999  1.00  1.57           C
ATOM   4907  CD2 LEU B 268     168.003 127.553 135.028  1.00  1.57           C
ATOM   4908  N   LEU B 269     166.417 124.205 139.006  1.00  2.04           N
ATOM   4909  CA  LEU B 269     165.814 123.852 140.314  1.00  2.04           C
ATOM   4910  C   LEU B 269     166.816 124.247 141.394  1.00  2.04           C
ATOM   4911  O   LEU B 269     166.464 124.178 142.567  1.00  2.04           O
ATOM   4912  CB  LEU B 269     165.476 122.363 140.345  1.00  2.04           C
ATOM   4913  CG  LEU B 269     164.219 121.949 139.591  1.00  2.04           C
ATOM   4914  CD1 LEU B 269     164.155 120.440 139.469  1.00  2.04           C
ATOM   4915  CD2 LEU B 269     162.983 122.476 140.293  1.00  2.04           C
ATOM   4916  N   ARG B 270     167.993 124.729 141.002  1.00  2.19           N
ATOM   4917  CA  ARG B 270     169.009 125.214 141.957  1.00  2.19           C
ATOM   4918  C   ARG B 270     168.432 126.470 142.594  1.00  2.19           C
ATOM   4919  O   ARG B 270     168.989 126.933 143.566  1.00  2.19           O
ATOM   4920  CB  ARG B 270     170.329 125.425 141.219  1.00  2.19           C
ATOM   4921  CG  ARG B 270     170.879 124.160 140.582  1.00  2.19           C
ATOM   4922  CD  ARG B 270     171.940 124.386 139.526  1.00  2.19           C
ATOM   4923  NE  ARG B 270     172.489 123.110 139.099  1.00  2.19           N
ATOM   4924  CZ  ARG B 270     173.414 122.962 138.161  1.00  2.19           C
ATOM   4925  NH1 ARG B 270     173.903 124.021 137.542  1.00  2.19           N
ATOM   4926  NH2 ARG B 270     173.846 121.757 137.842  1.00  2.19           N
ATOM   4927  N   LEU B 271     167.342 126.993 142.045  1.00  1.76           N
ATOM   4928  CA  LEU B 271     166.666 128.159 142.661  1.00  1.76           C
ATOM   4929  C   LEU B 271     166.224 127.747 144.061  1.00  1.76           C
ATOM   4930  O   LEU B 271     166.176 128.602 144.916  1.00  1.76           O
ATOM   4931  CB  LEU B 271     165.477 128.593 141.798  1.00  1.76           C
ATOM   4932  CG  LEU B 271     164.578 129.697 142.341  1.00  1.76           C
ATOM   4933  CD1 LEU B 271     165.368 130.960 142.597  1.00  1.76           C
ATOM   4934  CD2 LEU B 271     163.428 129.975 141.387  1.00  1.76           C
ATOM   4935  N   SER B 272     165.964 126.458 144.269  1.00  2.13           N
ATOM   4936  CA  SER B 272     165.564 125.969 145.608  1.00  2.13           C
ATOM   4937  C   SER B 272     166.722 126.243 146.553  1.00  2.13           C
ATOM   4938  O   SER B 272     166.496 126.883 147.565  1.00  2.13           O
ATOM   4939  CB  SER B 272     165.206 124.528 145.588  1.00  2.13           C
ATOM   4940  OG  SER B 272     166.339 123.721 145.319  1.00  2.13           O
ATOM   4941  N   ARG B 273     167.929 125.827 146.192  1.00  3.03           N
ATOM   4942  CA  ARG B 273     169.114 126.080 147.038  1.00  3.03           C
ATOM   4943  C   ARG B 273     169.381 127.581 147.160  1.00  3.03           C
ATOM   4944  O   ARG B 273     169.657 127.995 148.264  1.00  3.03           O
ATOM   4945  CB  ARG B 273     170.289 125.233 146.566  1.00  3.03           C
ATOM   4946  CG  ARG B 273     170.075 123.743 146.773  1.00  3.03           C
ATOM   4947  CD  ARG B 273     171.311 122.937 146.455  1.00  3.03           C
ATOM   4948  NE  ARG B 273     171.355 122.552 145.059  1.00  3.03           N
ATOM   4949  CZ  ARG B 273     172.223 121.688 144.560  1.00  3.03           C
ATOM   4950  NH1 ARG B 273     173.114 121.121 145.350  1.00  3.03           N
ATOM   4951  NH2 ARG B 273     172.192 121.385 143.280  1.00  3.03           N
ATOM   4952  N   LEU B 274     169.277 128.387 146.109  1.00  2.24           N
ATOM   4953  CA  LEU B 274     169.594 129.830 146.277  1.00  2.24           C
ATOM   4954  C   LEU B 274     168.604 130.410 147.272  1.00  2.24           C
ATOM   4955  O   LEU B 274     169.029 131.164 148.124  1.00  2.24           O
ATOM   4956  CB  LEU B 274     169.494 130.555 144.933  1.00  2.24           C
ATOM   4957  CG  LEU B 274     169.631 132.072 144.946  1.00  2.24           C
ATOM   4958  CD1 LEU B 274     171.089 132.476 144.850  1.00  2.24           C
ATOM   4959  CD2 LEU B 274     168.861 132.673 143.785  1.00  2.24           C
ATOM   4960  N   ILE B 275     167.330 130.052 147.167  1.00  2.46           N
ATOM   4961  CA  ILE B 275     166.290 130.585 148.088  1.00  2.46           C
ATOM   4962  C   ILE B 275     166.577 130.100 149.507  1.00  2.46           C
ATOM   4963  O   ILE B 275     166.542 130.931 150.413  1.00  2.46           O
ATOM   4964  CB  ILE B 275     164.888 130.164 147.621  1.00  2.46           C
ATOM   4965  CG1 ILE B 275     164.440 130.905 146.360  1.00  2.46           C
ATOM   4966  CG2 ILE B 275     163.870 130.304 148.735  1.00  2.46           C
ATOM   4967  CD1 ILE B 275     163.102 130.440 145.849  1.00  2.46           C
ATOM   4968  N   ARG B 276     166.888 128.815 149.693  1.00  3.48           N
ATOM   4969  CA  ARG B 276     167.118 128.254 151.048  1.00  3.48           C
ATOM   4970  C   ARG B 276     168.390 128.835 151.661  1.00  3.48           C
ATOM   4971  O   ARG B 276     168.326 129.233 152.819  1.00  3.48           O
ATOM   4972  CB  ARG B 276     167.150 126.726 151.018  1.00  3.48           C
ATOM   4973  CG  ARG B 276     165.893 126.071 150.467  1.00  3.48           C
ATOM   4974  CD  ARG B 276     165.867 124.586 150.758  1.00  3.48           C
ATOM   4975  NE  ARG B 276     167.181 123.965 150.838  1.00  3.48           N
ATOM   4976  CZ  ARG B 276     167.683 123.131 149.938  1.00  3.48           C
[truncated: 775,084 more chars]
